# Supplementary material for: trans-2-(2-Nitro-1-phenyl­eth­yl)cyclo­hexa­none
Source: Acta Crystallogr Sect E Struct Rep Online. 2010 Nov 13;66(Pt 12):o3136. doi: 10.1107/S1600536810045423 (PMC3011465; doi:10.1107/S1600536810045423)
Supplement: Supplementary file 1 [file e-66-o3136-sup1.cif]

##############################################################################
###                                                                        ###
###        Electronic paper (Acta Crystallographica Section E)             ###
###                                                                        ###
##############################################################################
#                                                                            #
# This CIF contains the data in a paper accepted for publication in Acta     #
# Crystallographica Section E. It conforms to the requirements of Notes      #
# for Authors for Section E, and has been peer reviewed under the auspices   #
# of the IUCr Commission on Journals.                                        #
#                                                                            #
# Full details of the Crystallographic Information File format               #
# are given in the paper "The Crystallographic Information File (CIF):       #
# a New Standard Archive File for Crystallography" by S. R. Hall, F. H.      #
# Allen and I. D. Brown [Acta Cryst. (1991), A47, 655-685].                  #
#                                                                            #
# The current version of the core CIF dictionary is obtainable from          #
# ftp://ftp.iucr.org/pub/cif_core.dic. The current version number is 2.4.    #
#                                                                            #
# Software is freely available for graphical display of the structure(s) in  #
# this CIF.  For information consult the CIF home page http://www.iucr.org/  #
# cif/home.html                                                              #
#                                                                            #
# This file may be used for bona fide research purposes within the           #
# scientific community so long as proper attribution is given to the journal # 
# article from which it was obtained.                                        #
#                                                                            #
##############################################################################
                                             
data_I
_audit_creation_method     'form98_non/compatible with shelxl97-2'
_chemical_name_systematic
;
<i>trans</i>-2-(2-Nitro-1-phenylethyl)cyclohexanone
;
_chemical_name_common     ?
_chemical_formula_moiety     'C14 H17 N O3'
_chemical_formula_sum     'C14 H17 N O3'
_chemical_formula_iupac     'C14 H17 N O3'
_chemical_formula_weight     247.290
_chemical_melting_point     ?
_symmetry_cell_setting     monoclinic
_symmetry_space_group_name_H-M     'P 21/c'
_symmetry_space_group_name_Hall     '-P 2ybc'
loop_
    _symmetry_equiv_pos_as_xyz
    'x, y, z'
    '-x, y+1/2, -z+1/2'
    '-x, -y, -z'
    'x, -y-1/2, z-1/2'
_cell_length_a     13.4567(6)
_cell_length_b     8.3618(4)
_cell_length_c     11.3668(5)
_cell_angle_alpha     90.00
_cell_angle_beta     91.734(4)
_cell_angle_gamma     90.00
_cell_volume     1278.43(10)
_cell_formula_units_Z     4
_cell_measurement_reflns_used     3796
_cell_measurement_theta_min     4.3050
_cell_measurement_theta_max     26.2488
_cell_measurement_temperature     173(2)
_exptl_crystal_description     block
_exptl_crystal_colour     colourless
_exptl_crystal_size_max     0.38
_exptl_crystal_size_mid     0.27
_exptl_crystal_size_min     0.18
_exptl_crystal_density_diffrn     1.28483(10)
_exptl_crystal_density_meas     ?
_exptl_crystal_density_method     'not measured'
_exptl_crystal_F_000     528
_exptl_absorpt_coefficient_mu     0.090
_exptl_absorpt_correction_type     multi-scan
_exptl_absorpt_process_details
;
(CrysAlis Pro; Oxford Diffraction, 2006)
;
_exptl_absorpt_correction_T_min     0.98565
_exptl_absorpt_correction_T_max     1.00000
_exptl_special_details
;
CrysAlisPro, Oxford Diffraction Ltd.,
Version 1.171.33.41 (release 06-05-2009 CrysAlis171 .NET)
(compiled May  6 2009,17:20:42)
Empirical absorption correction using spherical harmonics,
 implemented in SCALE3 ABSPACK scaling algorithm.
;
_diffrn_ambient_temperature     173(2)
_diffrn_radiation_type     MoK\a
_diffrn_radiation_wavelength     0.71073
_diffrn_radiation_source     'fine-focus sealed tube'
_diffrn_radiation_monochromator     'graphite'
_diffrn_measurement_device_type     'Oxford Xcalibur'
_diffrn_measurement_device     'CCD camera on \k-goniostat'
_diffrn_measurement_method     '\w scans'
_diffrn_reflns_number     9360
_diffrn_reflns_av_R_equivalents     0.0255
_diffrn_reflns_av_sigmaI/netI     0.0357
_diffrn_reflns_theta_min     4.32
_diffrn_reflns_theta_max     26.36
_diffrn_reflns_theta_full     26.36
_diffrn_measured_fraction_theta_max     0.995
_diffrn_measured_fraction_theta_full     0.995
_diffrn_reflns_limit_h_min     -16
_diffrn_reflns_limit_h_max     16
_diffrn_reflns_limit_k_min     -10
_diffrn_reflns_limit_k_max     10
_diffrn_reflns_limit_l_min     -14
_diffrn_reflns_limit_l_max     14
_refine_special_details
;
;
_reflns_number_total     2605
_reflns_number_gt     1829
_reflns_threshold_expression     I>2sigma(I)
_refine_ls_structure_factor_coef     Fsqd
_refine_ls_matrix_type     full
_refine_ls_R_factor_all     0.0550
_refine_ls_R_factor_gt     0.0361
_refine_ls_wR_factor_gt     0.0857
_refine_ls_wR_factor_ref     0.0902
_refine_ls_goodness_of_fit_ref     0.980
_refine_ls_restrained_S_all     0.980
_refine_ls_number_reflns     2605
_refine_ls_number_parameters     163
_refine_ls_number_restraints     0
_refine_ls_hydrogen_treatment     constr
_refine_ls_weighting_scheme     calc
_refine_ls_weighting_details
         'calc w=1/[\s^2^(Fo^2^)+(0.0503P)^2^+0.0000P] where P=(Fo^2^+2Fc^2^)/3'
_atom_sites_solution_hydrogens     geom
_atom_sites_solution_primary     direct
_atom_sites_solution_secondary     difmap
_refine_ls_shift/su_max     0.000
_refine_ls_shift/su_mean     0.000
_refine_diff_density_max     0.167
_refine_diff_density_min     -0.173
_refine_ls_extinction_method     none
_refine_ls_extinction_coef     ?
_refine_ls_abs_structure_Flack     ?
loop_
    _atom_type_symbol
    _atom_type_description
    _atom_type_scat_dispersion_real
    _atom_type_scat_dispersion_imag
    _atom_type_scat_source
    'C' 'C' 0.0033 0.0016
                         'International Tables Vol C Tables 4.2.6.8 and 6.1.1.4'
    'H' 'H' 0.0000 0.0000
                         'International Tables Vol C Tables 4.2.6.8 and 6.1.1.4'
    'N' 'N' 0.0061 0.0033
                         'International Tables Vol C Tables 4.2.6.8 and 6.1.1.4'
    'O' 'O' 0.0106 0.0060
                         'International Tables Vol C Tables 4.2.6.8 and 6.1.1.4'
_computing_data_collection     'CrysAlis Pro (Oxford Diffraction, 2006)'
_computing_cell_refinement     'CrysAlis Pro (Oxford Diffraction, 2006)'
_computing_data_reduction     'CrysAlis Pro (Oxford Diffraction, 2006)'
_computing_structure_solution     'SIR97 (Altomare <i>et al.</i>, 1999)'
_computing_structure_refinement     'SHELXL97 (Sheldrick, 2008)'
_computing_molecular_graphics
;
ORTEP-3 for Windows (Farrugia, 1997) and <i>Mercury</i> (Macrae <i>et
al.</i>, 2006)
;
_computing_publication_material     'PLATON (Spek, 2009)'
loop_
    _atom_site_type_symbol
    _atom_site_label
    _atom_site_fract_x
    _atom_site_fract_y
    _atom_site_fract_z
    _atom_site_U_iso_or_equiv
    _atom_site_adp_type
    _atom_site_calc_flag
    _atom_site_refinement_flags
    _atom_site_occupancy
    _atom_site_disorder_assembly
    _atom_site_disorder_group
    O O1 0.27791(8) 0.45264(12) 0.27671(8) 0.0497(3) Uani d . 1 . .
    O O2 0.30532(7) 0.25646(11) 0.39600(7) 0.0361(3) Uani d . 1 . .
    O O3 0.46549(7) -0.07785(11) 0.20442(8) 0.0378(3) Uani d . 1 . .
    N N1 0.30166(8) 0.31433(13) 0.29688(9) 0.0272(3) Uani d . 1 . .
    C C1 0.32921(9) 0.20990(14) 0.19718(10) 0.0243(3) Uani d . 1 . .
    H H1A 0.4012 0.1854 0.2029 0.029 Uiso calc R 1 . .
    H H1B 0.3155 0.2661 0.1218 0.029 Uiso calc R 1 . .
    C C2 0.26933(9) 0.05426(14) 0.20005(10) 0.0214(3) Uani d . 1 . .
    H H2 0.2817 0.0036 0.2788 0.026 Uiso calc R 1 . .
    C C3 0.30432(9) -0.06309(14) 0.10615(10) 0.0217(3) Uani d . 1 . .
    H H3 0.2931 -0.0124 0.0272 0.026 Uiso calc R 1 . .
    C C4 0.41304(9) -0.11083(15) 0.11829(11) 0.0258(3) Uani d . 1 . .
    C C5 0.44795(10) -0.21687(16) 0.02103(11) 0.0333(3) Uani d . 1 . .
    H H5A 0.5197 -0.2403 0.0330 0.040 Uiso calc R 1 . .
    H H5B 0.4383 -0.1623 -0.0558 0.040 Uiso calc R 1 . .
    C C6 0.38803(10) -0.37313(16) 0.02159(11) 0.0333(3) Uani d . 1 . .
    H H6A 0.4068 -0.4406 -0.0458 0.040 Uiso calc R 1 . .
    H H6B 0.4037 -0.4330 0.0950 0.040 Uiso calc R 1 . .
    C C7 0.27722(9) -0.33748(16) 0.01310(11) 0.0325(3) Uani d . 1 . .
    H H7A 0.2397 -0.4386 0.0205 0.039 Uiso calc R 1 . .
    H H7B 0.2605 -0.2914 -0.0653 0.039 Uiso calc R 1 . .
    C C8 0.24528(10) -0.22137(15) 0.10807(11) 0.0279(3) Uani d . 1 . .
    H H8A 0.2551 -0.2724 0.1862 0.033 Uiso calc R 1 . .
    H H8B 0.1735 -0.1978 0.0966 0.033 Uiso calc R 1 . .
    C C9 0.15860(9) 0.08735(14) 0.18614(10) 0.0220(3) Uani d . 1 . .
    C C10 0.11872(9) 0.16173(15) 0.08584(10) 0.0298(3) Uani d . 1 . .
    H H10 0.1618 0.1982 0.0268 0.036 Uiso calc R 1 . .
    C C11 0.01755(10) 0.18327(17) 0.07092(12) 0.0358(3) Uani d . 1 . .
    H H11 -0.0082 0.2349 0.0021 0.043 Uiso calc R 1 . .
    C C12 -0.04660(10) 0.13068(16) 0.15475(12) 0.0368(4) Uani d . 1 . .
    H H12 -0.1163 0.1439 0.1434 0.044 Uiso calc R 1 . .
    C C13 -0.00848(11) 0.05889(17) 0.25497(13) 0.0393(4) Uani d . 1 . .
    H H13 -0.0521 0.0231 0.3136 0.047 Uiso calc R 1 . .
    C C14 0.09322(10) 0.03820(16) 0.27118(11) 0.0316(3) Uani d . 1 . .
    H H14 0.1186 -0.0103 0.3415 0.038 Uiso calc R 1 . .
loop_
    _atom_site_aniso_label
    _atom_site_aniso_U_11
    _atom_site_aniso_U_22
    _atom_site_aniso_U_33
    _atom_site_aniso_U_12
    _atom_site_aniso_U_13
    _atom_site_aniso_U_23
    O1 0.0667(8) 0.0264(6) 0.0566(7) 0.0132(5) 0.0092(5) -0.0020(5)
    O2 0.0429(6) 0.0418(6) 0.0236(5) -0.0013(5) 0.0033(4) -0.0039(4)
    O3 0.0260(5) 0.0419(6) 0.0449(6) 0.0040(4) -0.0083(4) -0.0096(5)
    N1 0.0240(6) 0.0270(6) 0.0306(6) -0.0007(5) 0.0020(4) -0.0046(5)
    C1 0.0260(7) 0.0258(7) 0.0212(6) -0.0004(6) 0.0048(5) -0.0022(5)
    C2 0.0215(6) 0.0223(7) 0.0204(6) 0.0001(5) 0.0014(5) 0.0015(5)
    C3 0.0202(6) 0.0225(7) 0.0224(6) 0.0013(5) -0.0008(5) 0.0007(5)
    C4 0.0233(7) 0.0234(7) 0.0308(7) -0.0014(6) 0.0026(5) 0.0010(5)
    C5 0.0247(7) 0.0381(8) 0.0373(7) 0.0055(6) 0.0055(6) -0.0061(6)
    C6 0.0321(8) 0.0299(8) 0.0377(7) 0.0080(6) -0.0019(6) -0.0082(6)
    C7 0.0309(8) 0.0269(7) 0.0395(8) 0.0019(6) -0.0040(6) -0.0070(6)
    C8 0.0215(7) 0.0253(7) 0.0368(7) -0.0004(6) 0.0004(5) -0.0035(6)
    C9 0.0222(7) 0.0183(6) 0.0255(6) 0.0010(5) 0.0011(5) -0.0044(5)
    C10 0.0270(7) 0.0326(8) 0.0299(7) 0.0017(6) 0.0018(5) 0.0017(6)
    C11 0.0315(8) 0.0384(8) 0.0371(8) 0.0066(7) -0.0052(6) 0.0032(6)
    C12 0.0202(7) 0.0360(8) 0.0540(9) 0.0061(6) -0.0015(6) -0.0032(7)
    C13 0.0274(8) 0.0412(9) 0.0500(8) 0.0009(7) 0.0126(6) 0.0048(7)
    C14 0.0277(7) 0.0332(8) 0.0340(7) 0.0031(6) 0.0053(6) 0.0060(6)
_geom_special_details
;
;
loop_
    _geom_bond_atom_site_label_1
    _geom_bond_atom_site_label_2
    _geom_bond_site_symmetry_2
    _geom_bond_distance
    _geom_bond_publ_flag
    O1 N1 . 1.2198(13) ?
    O2 N1 . 1.2258(12) ?
    O3 C4 . 1.2210(14) ?
    N1 C1 . 1.4865(15) ?
    C1 C2 . 1.5316(16) ?
    C1 H1A . 0.9900 ?
    C1 H1B . 0.9900 ?
    C2 C9 . 1.5192(17) ?
    C2 C3 . 1.5343(16) ?
    C2 H2 . 1.0000 ?
    C3 C4 . 1.5187(17) ?
    C3 C8 . 1.5442(16) ?
    C3 H3 . 1.0000 ?
    C4 C5 . 1.5035(18) ?
    C5 C6 . 1.5355(19) ?
    C5 H5A . 0.9900 ?
    C5 H5B . 0.9900 ?
    C6 C7 . 1.5209(18) ?
    C6 H6A . 0.9900 ?
    C6 H6B . 0.9900 ?
    C7 C8 . 1.5234(17) ?
    C7 H7A . 0.9900 ?
    C7 H7B . 0.9900 ?
    C8 H8A . 0.9900 ?
    C8 H8B . 0.9900 ?
    C9 C14 . 1.3888(17) ?
    C9 C10 . 1.3919(16) ?
    C10 C11 . 1.3786(18) ?
    C10 H10 . 0.9500 ?
    C11 C12 . 1.3770(19) ?
    C11 H11 . 0.9500 ?
    C12 C13 . 1.3732(19) ?
    C12 H12 . 0.9500 ?
    C13 C14 . 1.3862(19) ?
    C13 H13 . 0.9500 ?
    C14 H14 . 0.9500 ?
loop_
    _geom_angle_atom_site_label_1
    _geom_angle_atom_site_label_2
    _geom_angle_atom_site_label_3
    _geom_angle_site_symmetry_1
    _geom_angle_site_symmetry_3
    _geom_angle
    _geom_angle_publ_flag
    O1 N1 O2 . . 123.37(10) ?
    O1 N1 C1 . . 118.92(10) ?
    O2 N1 C1 . . 117.70(10) ?
    N1 C1 C2 . . 109.84(9) ?
    N1 C1 H1A . . 109.7 ?
    C2 C1 H1A . . 109.7 ?
    N1 C1 H1B . . 109.7 ?
    C2 C1 H1B . . 109.7 ?
    H1A C1 H1B . . 108.2 ?
    C9 C2 C1 . . 110.98(10) ?
    C9 C2 C3 . . 111.39(9) ?
    C1 C2 C3 . . 110.85(9) ?
    C9 C2 H2 . . 107.8 ?
    C1 C2 H2 . . 107.8 ?
    C3 C2 H2 . . 107.8 ?
    C4 C3 C2 . . 114.83(9) ?
    C4 C3 C8 . . 105.55(10) ?
    C2 C3 C8 . . 111.68(10) ?
    C4 C3 H3 . . 108.2 ?
    C2 C3 H3 . . 108.2 ?
    C8 C3 H3 . . 108.2 ?
    O3 C4 C5 . . 122.47(12) ?
    O3 C4 C3 . . 123.05(11) ?
    C5 C4 C3 . . 114.19(11) ?
    C4 C5 C6 . . 108.84(11) ?
    C4 C5 H5A . . 109.9 ?
    C6 C5 H5A . . 109.9 ?
    C4 C5 H5B . . 109.9 ?
    C6 C5 H5B . . 109.9 ?
    H5A C5 H5B . . 108.3 ?
    C7 C6 C5 . . 110.30(11) ?
    C7 C6 H6A . . 109.6 ?
    C5 C6 H6A . . 109.6 ?
    C7 C6 H6B . . 109.6 ?
    C5 C6 H6B . . 109.6 ?
    H6A C6 H6B . . 108.1 ?
    C6 C7 C8 . . 112.15(10) ?
    C6 C7 H7A . . 109.2 ?
    C8 C7 H7A . . 109.2 ?
    C6 C7 H7B . . 109.2 ?
    C8 C7 H7B . . 109.2 ?
    H7A C7 H7B . . 107.9 ?
    C7 C8 C3 . . 112.33(10) ?
    C7 C8 H8A . . 109.1 ?
    C3 C8 H8A . . 109.1 ?
    C7 C8 H8B . . 109.1 ?
    C3 C8 H8B . . 109.1 ?
    H8A C8 H8B . . 107.9 ?
    C14 C9 C10 . . 117.75(12) ?
    C14 C9 C2 . . 120.91(10) ?
    C10 C9 C2 . . 121.29(11) ?
    C11 C10 C9 . . 120.93(12) ?
    C11 C10 H10 . . 119.5 ?
    C9 C10 H10 . . 119.5 ?
    C12 C11 C10 . . 120.70(12) ?
    C12 C11 H11 . . 119.7 ?
    C10 C11 H11 . . 119.7 ?
    C13 C12 C11 . . 119.17(13) ?
    C13 C12 H12 . . 120.4 ?
    C11 C12 H12 . . 120.4 ?
    C12 C13 C14 . . 120.48(13) ?
    C12 C13 H13 . . 119.8 ?
    C14 C13 H13 . . 119.8 ?
    C13 C14 C9 . . 120.94(12) ?
    C13 C14 H14 . . 119.5 ?
    C9 C14 H14 . . 119.5 ?
loop_
    _geom_torsion_atom_site_label_1
    _geom_torsion_atom_site_label_2
    _geom_torsion_atom_site_label_3
    _geom_torsion_atom_site_label_4
    _geom_torsion_site_symmetry_1
    _geom_torsion_site_symmetry_2
    _geom_torsion_site_symmetry_3
    _geom_torsion_site_symmetry_4
    _geom_torsion
    _geom_torsion_publ_flag
    O1 N1 C1 C2 . . . . -128.32(12) ?
    O2 N1 C1 C2 . . . . 52.56(14) ?
    N1 C1 C2 C9 . . . . 61.75(12) ?
    N1 C1 C2 C3 . . . . -173.91(9) ?
    C9 C2 C3 C4 . . . . -176.37(10) ?
    C1 C2 C3 C4 . . . . 59.53(13) ?
    C9 C2 C3 C8 . . . . -56.26(13) ?
    C1 C2 C3 C8 . . . . 179.64(9) ?
    C2 C3 C4 O3 . . . . 10.01(17) ?
    C8 C3 C4 O3 . . . . -113.44(13) ?
    C2 C3 C4 C5 . . . . -176.03(10) ?
    C8 C3 C4 C5 . . . . 60.52(13) ?
    O3 C4 C5 C6 . . . . 112.56(13) ?
    C3 C4 C5 C6 . . . . -61.43(14) ?
    C4 C5 C6 C7 . . . . 55.04(14) ?
    C5 C6 C7 C8 . . . . -53.99(14) ?
    C6 C7 C8 C3 . . . . 56.07(15) ?
    C4 C3 C8 C7 . . . . -56.14(13) ?
    C2 C3 C8 C7 . . . . 178.44(10) ?
    C1 C2 C9 C14 . . . . -122.22(12) ?
    C3 C2 C9 C14 . . . . 113.75(13) ?
    C1 C2 C9 C10 . . . . 60.49(14) ?
    C3 C2 C9 C10 . . . . -63.53(15) ?
    C14 C9 C10 C11 . . . . -1.04(19) ?
    C2 C9 C10 C11 . . . . 176.33(11) ?
    C9 C10 C11 C12 . . . . -0.4(2) ?
    C10 C11 C12 C13 . . . . 1.2(2) ?
    C11 C12 C13 C14 . . . . -0.6(2) ?
    C12 C13 C14 C9 . . . . -0.9(2) ?
    C10 C9 C14 C13 . . . . 1.68(19) ?
    C2 C9 C14 C13 . . . . -175.70(12) ?
loop_
    _geom_hbond_atom_site_label_D
    _geom_hbond_atom_site_label_H
    _geom_hbond_atom_site_label_A
    _geom_hbond_site_symmetry_A
    _geom_hbond_distance_DH
    _geom_hbond_distance_HA
    _geom_hbond_distance_DA
    _geom_hbond_angle_DHA
    _geom_hbond_publ_flag
    C1 H1B O2 4_565 0.99 2.57 3.4403(14) 146 yes
    C5 H5A O2 2_645 0.99 2.47 3.4312(16) 165 yes
    C8 H8A O1 1_545 0.99 2.53 3.3536(16) 140 yes
    C10 H10 O2 4_565 0.95 2.50 3.4289(15) 165 yes
data_global
_journal_date_recd_electronic     2010-10-22
_journal_date_accepted     2010-11-05
_journal_name_full     'Acta Crystallographica, Section E'
_journal_year     2010
_journal_volume     66
_journal_issue     12
_journal_page_first     o3136
_journal_page_last     o3136
_journal_paper_category     QO
_journal_coeditor_code     NG5052
_publ_contact_author_name     'Mayer, Peter'
_publ_contact_author_address
;
Department Chemie und Biochemie
Ludwig-Maximilians-Universit\"at
Butenandtstrasse 5--13
D-81377 M\"unchen
Germany
;
_publ_contact_author_email     'pemay@cup.uni-muenchen.de'
_publ_contact_author_fax     '+49-89-2180-77406'
_publ_contact_author_phone     '+49-89-2180-77407'
_publ_section_title
;
<i>trans</i>-2-(2-Nitro-1-phenylethyl)cyclohexanone
;
loop_
    _publ_author_name
    _publ_author_address
    'Zenz, Ivo'
;
Ludwig-Maximilians-Universit\"at
Department
Butenandtstrasse 5--13
81377 M\"unchen
Germany
;
    'Mayr, Herbert'
;
Ludwig-Maximilians-Universit\"at
Department
Butenandtstrasse 5--13
81377 M\"unchen
Germany
;
    'Mayer, Peter'
;
Ludwig-Maximilians-Universit\"at
Department
Butenandtstrasse 5--13
81377 M\"unchen
Germany
;
