# Supplementary material for: trans-2-(2-Nitro-1-phenyl­eth­yl)cyclo­hexa­none
Source: Acta Crystallogr Sect E Struct Rep Online. 2010 Nov 13;66(Pt 12):o3136. doi: 10.1107/S1600536810045423 (PMC3011465; doi:10.1107/S1600536810045423)
Supplement: Supplementary file 2 [file e-66-o3136-Isup2.hkl]

# 
# h,k,l, Fc-squared, Fo-squared, sigma(Fo-squared) and status flag 
# 
data_I
_shelx_title ' oo090 in P21/c (14) sir97' 
_shelx_refln_list_code          4 
_shelx_F_calc_maximum      142.60 
_exptl_crystal_F_000       528.00 
_reflns_d_resolution_high  0.8004 
 
loop_ 
 _symmetry_equiv_pos_as_xyz 
 'x, y, z' 
 '-x, y+1/2, -z+1/2' 
 '-x, -y, -z' 
 'x, -y-1/2, z-1/2' 
 
_cell_length_a    13.4567 
_cell_length_b     8.3618 
_cell_length_c    11.3668 
_cell_angle_alpha  90.000 
_cell_angle_beta   91.734 
_cell_angle_gamma  90.000 
 
_shelx_F_squared_multiplier     1.000 
 
loop_ 
 _refln_index_h 
 _refln_index_k 
 _refln_index_l 
 _refln_F_squared_calc 
 _refln_F_squared_meas 
 _refln_F_squared_sigma 
 _refln_observed_status 
   3   0   0    10026.91     9332.22     79.79 o 
   4   0   0     4214.24     4266.15     18.74 o 
   5   0   0     5089.52     5092.70     38.65 o 
   6   0   0       87.32       79.36      5.11 o 
   7   0   0     7802.17     8559.80     53.71 o 
   8   0   0       76.39       62.92      5.54 o 
   9   0   0       60.34       70.62     10.63 o 
  10   0   0      245.99      246.28     15.63 o 
  11   0   0       45.54       39.69     10.30 o 
  12   0   0       49.99       52.18     11.93 o 
  13   0   0      189.92      182.51     15.71 o 
  14   0   0      162.33      150.41     25.83 o 
  15   0   0        0.00        1.11      7.52 o 
  16   0   0        6.88       11.99      5.37 o 
   3   1   0     1137.88     1122.06      7.15 o 
   4   1   0     6074.80     5920.41     22.69 o 
   5   1   0     5304.88     5515.56     32.34 o 
   6   1   0      923.34      925.43      8.56 o 
   7   1   0      670.43      707.79      9.29 o 
   8   1   0       10.44        8.32      2.98 o 
   9   1   0      462.09      443.85      8.63 o 
  10   1   0      218.62      203.32      6.70 o 
  11   1   0      153.47      161.17      6.56 o 
  12   1   0        2.75       12.29      5.67 o 
  13   1   0       20.06       16.50      4.05 o 
  14   1   0       24.90       29.66      4.67 o 
  15   1   0       39.77       31.50      7.72 o 
  16   1   0        0.02       -3.67      7.66 o 
   0   2   0      489.20      421.55      4.80 o 
   1   2   0      627.56      634.83      3.87 o 
   2   2   0      553.99      529.95      3.96 o 
   3   2   0      655.23      648.58      5.60 o 
   4   2   0        3.28        4.82      1.47 o 
   5   2   0        4.74        2.26      1.35 o 
   6   2   0      324.67      315.72      5.36 o 
   7   2   0        2.05        3.47      2.02 o 
   8   2   0      205.79      216.96      5.64 o 
   9   2   0      364.50      361.91      6.52 o 
  10   2   0       33.14       24.66      3.19 o 
  11   2   0      346.47      344.03      7.83 o 
  12   2   0        7.38       -0.11      3.05 o 
  13   2   0        1.57        2.77      3.12 o 
  14   2   0       55.25       42.00      8.04 o 
  15   2   0       29.17       24.01      5.73 o 
  16   2   0      124.26      139.62     10.88 o 
   1   3   0      131.35      116.69      2.28 o 
   2   3   0     4411.99     4637.05     23.52 o 
   3   3   0     1613.51     1746.87      9.11 o 
   4   3   0      638.58      667.91      7.32 o 
   5   3   0       54.39       57.10      3.28 o 
   6   3   0        3.80        9.06      3.42 o 
   7   3   0     1768.62     1833.51     18.49 o 
   8   3   0        0.29        1.39      3.78 o 
   9   3   0      326.19      324.76      6.47 o 
  10   3   0      296.50      310.89      6.90 o 
  11   3   0      798.58      815.11     10.05 o 
  12   3   0      476.70      471.23     10.26 o 
  13   3   0        8.52       11.09      4.88 o 
  14   3   0        0.77        0.22      4.93 o 
  15   3   0        4.48        4.87      5.59 o 
  16   3   0       15.90        8.55      6.19 o 
   0   4   0       27.66       20.00      5.23 o 
   1   4   0       16.88       19.39      2.49 o 
   2   4   0     1401.39     1458.22     13.23 o 
   3   4   0      362.59      362.40      8.78 o 
   4   4   0      671.28      686.15      8.54 o 
   5   4   0     1044.22     1102.29     13.63 o 
   6   4   0       37.95       36.75      4.09 o 
   7   4   0        0.21        1.78      3.41 o 
   8   4   0       79.03       71.00      5.30 o 
   9   4   0      283.81      264.43      8.92 o 
  10   4   0        3.25        0.76      4.65 o 
  11   4   0       45.68       50.58      5.79 o 
  12   4   0       46.38       47.07      5.65 o 
  13   4   0       35.91       32.11      5.90 o 
  14   4   0        0.38        0.83      5.57 o 
  15   4   0       20.68       25.58      6.07 o 
   1   5   0      830.86      846.78      9.23 o 
   2   5   0       72.94       72.38      4.25 o 
   3   5   0      180.67      163.64      5.22 o 
   4   5   0      611.65      618.04      9.48 o 
   5   5   0        9.93       10.63      3.27 o 
   6   5   0        4.47        3.75      3.45 o 
   7   5   0      123.37      123.46      6.32 o 
   8   5   0      402.90      400.98     10.56 o 
   9   5   0      110.32      116.95      6.89 o 
  10   5   0      320.05      327.26     10.56 o 
  11   5   0       35.35       35.17      5.53 o 
  12   5   0       20.03       23.70      5.17 o 
  13   5   0        2.45        5.39      5.15 o 
  14   5   0      102.78      105.10      8.04 o 
   0   6   0      401.73      435.62     12.72 o 
   1   6   0      379.47      383.38      7.09 o 
   2   6   0        8.40        9.98      3.14 o 
   3   6   0       43.62       44.00      3.71 o 
   4   6   0       71.26       76.09      4.48 o 
   5   6   0        4.23        6.94      3.37 o 
   6   6   0       31.47       29.50      4.25 o 
   7   6   0       17.17       10.81      3.71 o 
   8   6   0       46.93       45.42      4.98 o 
   9   6   0        1.73        1.71      4.32 o 
  10   6   0       60.40       67.58      6.18 o 
  11   6   0        0.07       -0.08      4.80 o 
  12   6   0       60.04       62.71      6.88 o 
  13   6   0      138.57      153.94      9.25 o 
   1   7   0      222.16      239.15      6.44 o 
   2   7   0       14.87       11.27      3.39 o 
   3   7   0      142.49      142.02      5.85 o 
   4   7   0       23.80       18.79      3.57 o 
   5   7   0      171.56      195.47      7.64 o 
   6   7   0        0.56       -1.08      3.71 o 
   7   7   0      152.33      180.40      8.02 o 
   8   7   0        6.81        3.75      4.12 o 
   9   7   0        0.24       -0.32      4.73 o 
  10   7   0        2.91        0.76      4.84 o 
  11   7   0       24.39       21.12      6.87 o 
  12   7   0       22.13       27.55      8.57 o 
   0   8   0      387.57      401.13     12.60 o 
   1   8   0       15.70       15.62      3.62 o 
   2   8   0       87.80       78.39      5.05 o 
   3   8   0       32.58       31.40      4.06 o 
   4   8   0      269.31      272.74     10.59 o 
   5   8   0      205.21      223.91     11.87 o 
   6   8   0       84.90       90.25      9.11 o 
   7   8   0      199.09      203.84     11.98 o 
   8   8   0        7.00        4.56      6.23 o 
   9   8   0       16.33       16.12      6.48 o 
  10   8   0       14.30       16.89      7.15 o 
   1   9   0        5.78        7.41      5.17 o 
   2   9   0        3.57        1.11      5.08 o 
   3   9   0        2.59        4.99      5.07 o 
   4   9   0        0.00       -1.25      5.57 o 
   5   9   0       35.88       36.29      6.98 o 
   6   9   0      108.48      113.49      9.74 o 
   7   9   0       10.09        9.42      6.90 o 
   8   9   0      113.43      107.36     10.21 o 
   0  10   0       47.70       24.15     11.72 o 
   1  10   0       22.67       23.48      5.88 o 
   2  10   0       44.99       46.73      6.45 o 
   3  10   0       42.45       39.96      6.81 o 
   4  10   0       60.72       71.41     10.52 o 
 -16   1   1        6.09        5.29      8.15 o 
 -15   1   1        0.08        4.71      7.16 o 
 -14   1   1        0.21        1.02      6.70 o 
 -13   1   1      128.11      121.05      7.39 o 
 -12   1   1       15.09       17.96      4.92 o 
 -11   1   1       95.87       78.06      6.01 o 
 -10   1   1       92.02       84.39      5.81 o 
  -9   1   1       46.50       42.35      4.12 o 
  -8   1   1     1021.09     1012.36     20.79 o 
  -7   1   1      288.34      296.49      3.42 o 
  -6   1   1      348.08      395.02      5.29 o 
  -5   1   1      524.23      584.02      7.00 o 
  -4   1   1      376.62      369.78      4.48 o 
  -3   1   1     1154.60     1124.47      9.86 o 
   2   1   1       36.94       41.20      1.33 o 
   3   1   1     1173.99     1166.83     10.23 o 
   4   1   1     2106.79     2084.55     15.05 o 
   5   1   1      149.70      140.58      2.94 o 
   6   1   1     1773.43     1970.12      9.13 o 
   7   1   1      414.09      452.75      3.85 o 
   8   1   1       37.09       34.46      1.55 o 
   9   1   1       16.43       21.46      2.98 o 
  10   1   1       35.08       30.79      3.95 o 
  11   1   1        4.81        5.77      3.70 o 
  12   1   1        0.39        1.31      3.86 o 
  13   1   1      121.29       91.19      5.90 o 
  14   1   1        8.86        0.54      4.09 o 
  15   1   1       38.73       34.76      7.07 o 
  16   1   1        2.11        2.18      5.03 o 
 -16   2   1       65.94       79.60      8.35 o 
 -15   2   1        1.42        2.14      5.19 o 
 -14   2   1        0.04        0.55      4.62 o 
 -13   2   1       85.63       80.50      6.53 o 
 -12   2   1        8.07       11.44      4.65 o 
 -11   2   1       81.19       79.83      6.00 o 
 -10   2   1        1.73        1.11      1.43 o 
  -9   2   1       62.19       60.00      6.59 o 
  -8   2   1        3.60       10.86      4.79 o 
  -7   2   1      164.03      177.95      6.35 o 
  -6   2   1      157.26      174.57      5.02 o 
  -5   2   1     1763.42     1772.25     12.79 o 
  -4   2   1     1308.46     1273.55      7.88 o 
  -3   2   1      402.36      403.52      3.97 o 
  -2   2   1      326.82      284.54      2.96 o 
  -1   2   1     2722.85     2714.61     11.70 o 
   0   2   1      236.79      217.99      2.53 o 
   1   2   1    13505.55    12706.44     62.66 o 
   2   2   1      882.59      856.00      6.91 o 
   3   2   1       33.97       28.61      1.20 o 
   4   2   1       42.68       50.44      1.77 o 
   5   2   1        0.63        0.59      1.98 o 
   6   2   1       85.31       91.01      3.24 o 
   7   2   1      607.85      573.86      7.43 o 
   8   2   1      926.01      935.41      9.81 o 
   9   2   1       61.13       65.97      3.43 o 
  10   2   1      216.14      200.09      3.11 o 
  11   2   1      145.52      123.07      4.75 o 
  12   2   1      246.50      210.87      7.49 o 
  13   2   1       47.95       41.84      4.70 o 
  14   2   1        1.52        1.44      5.61 o 
  15   2   1       15.60       19.02      5.82 o 
  16   2   1       46.92       64.65      7.58 o 
 -16   3   1       86.31      102.34      8.60 o 
 -15   3   1        4.41        0.80      5.76 o 
 -14   3   1       82.77       73.96      7.00 o 
 -13   3   1       19.41       21.68      4.40 o 
 -12   3   1       37.50       35.83      4.63 o 
 -11   3   1      177.31      191.27      5.89 o 
 -10   3   1       27.52       28.54      2.86 o 
  -9   3   1     1009.46     1046.09     10.64 o 
  -8   3   1        1.94        1.27      1.36 o 
  -7   3   1        0.01       -0.83      3.21 o 
  -6   3   1      219.70      227.68      8.66 o 
  -5   3   1        0.20       -0.03      2.14 o 
  -4   3   1      603.65      604.13      7.24 o 
  -3   3   1      106.43      116.58      3.22 o 
  -2   3   1      831.56      860.52      5.75 o 
  -1   3   1      467.69      486.92      3.94 o 
   0   3   1     1229.60     1224.56      6.98 o 
   1   3   1      970.19      959.02      5.80 o 
   2   3   1     1593.85     1643.03     11.10 o 
   3   3   1      111.26      120.34      2.63 o 
   4   3   1      223.67      221.69      3.56 o 
   5   3   1      211.50      239.14      6.38 o 
   6   3   1       10.57        9.75      3.30 o 
   7   3   1       65.52       74.41      4.95 o 
   8   3   1        5.34        4.18      3.68 o 
   9   3   1      110.93      107.18      6.21 o 
  10   3   1      251.71      226.78      6.62 o 
  11   3   1        2.19       -0.86      3.26 o 
  12   3   1        4.95        6.92      4.37 o 
  13   3   1       71.01       62.86      6.61 o 
  14   3   1        0.34       -0.31      5.01 o 
  15   3   1       29.71       25.57      6.42 o 
 -15   4   1        8.14        6.60      6.42 o 
 -14   4   1       30.87       27.04      6.21 o 
 -13   4   1       55.11       47.36      6.62 o 
 -12   4   1       84.47       73.51      6.48 o 
 -11   4   1      585.04      561.61     13.73 o 
 -10   4   1      101.38       98.72      6.67 o 
  -9   4   1      181.29      161.75      7.43 o 
  -8   4   1      142.94      127.14      6.46 o 
  -7   4   1      143.40      162.37      6.58 o 
  -6   4   1      202.98      208.09      6.75 o 
  -5   4   1        1.76        2.92      2.22 o 
  -4   4   1      620.48      681.18     11.95 o 
  -3   4   1        5.61        2.90      1.22 o 
  -2   4   1      228.00      241.21      5.04 o 
  -1   4   1     2235.38     2276.24     11.45 o 
   0   4   1        3.96        3.46      2.06 o 
   1   4   1      301.87      314.67      4.91 o 
   2   4   1       34.47       30.22      2.44 o 
   3   4   1        4.09        1.39      2.06 o 
   4   4   1      704.00      704.82      9.43 o 
   5   4   1      188.44      198.92      4.62 o 
   6   4   1       89.44       91.15      4.99 o 
   7   4   1        3.94        3.60      3.41 o 
   8   4   1        1.25        0.80      3.79 o 
   9   4   1        3.05        1.50      3.83 o 
  10   4   1        1.75        1.20      4.30 o 
  11   4   1      102.85      111.01      7.25 o 
  12   4   1      121.15      108.65     10.21 o 
  13   4   1       11.58        8.25      4.71 o 
  14   4   1       56.96       52.76      6.34 o 
  15   4   1      120.88      125.91      8.88 o 
 -14   5   1       96.03       95.02      8.11 o 
 -13   5   1       88.23      106.94      7.82 o 
 -12   5   1       21.84       23.99      5.66 o 
 -11   5   1        4.37        4.81      4.53 o 
 -10   5   1       57.83       56.87      5.74 o 
  -9   5   1      306.94      325.69     10.05 o 
  -8   5   1       15.54       16.79      4.14 o 
  -7   5   1       98.15       94.07      5.68 o 
  -6   5   1      505.95      518.67     10.57 o 
  -5   5   1       20.52       20.60      2.67 o 
  -4   5   1      256.09      259.10      8.12 o 
  -3   5   1       72.90       74.15      3.74 o 
  -2   5   1      139.33      141.22      4.47 o 
  -1   5   1       73.26       66.62      3.17 o 
   0   5   1      221.49      224.86      6.16 o 
   1   5   1       38.65       37.58      3.05 o 
   2   5   1       71.48       64.86      3.76 o 
   3   5   1       26.56       24.35      3.15 o 
   4   5   1       75.08       73.70      4.25 o 
   5   5   1       12.07        8.33      1.51 o 
   6   5   1      250.61      237.23      7.68 o 
   7   5   1       98.94       94.66      5.75 o 
   8   5   1      249.32      256.50      8.72 o 
   9   5   1        8.45       10.22      4.07 o 
  10   5   1       98.37       86.84      6.40 o 
  11   5   1       74.83       74.90      6.65 o 
  12   5   1       94.13      101.17      7.51 o 
  13   5   1        0.53        0.20      5.39 o 
  14   5   1        0.01       -1.38      6.29 o 
 -13   6   1       39.69       49.02      8.30 o 
 -12   6   1      147.21      142.04      8.36 o 
 -11   6   1       52.69       57.07      5.86 o 
 -10   6   1        0.34       -4.76      4.76 o 
  -9   6   1      222.38      231.61      8.99 o 
  -8   6   1        2.74        0.48      3.99 o 
  -7   6   1       84.13       77.82      5.67 o 
  -6   6   1       13.91       19.47      3.94 o 
  -5   6   1      101.19      103.18      5.53 o 
  -4   6   1      396.50      369.46      8.05 o 
  -3   6   1        3.17        1.70      2.61 o 
  -2   6   1      134.74      131.36      4.80 o 
  -1   6   1       71.78       67.00      4.03 o 
   0   6   1       23.38       21.32      3.62 o 
   1   6   1        8.75        6.46      2.74 o 
   2   6   1      353.00      353.70      7.94 o 
   3   6   1        0.00        0.36      3.12 o 
   4   6   1        1.20        2.20      3.11 o 
   5   6   1      122.47      138.01      6.42 o 
   6   6   1       19.70       13.02      3.95 o 
   7   6   1        6.26        1.86      3.83 o 
   8   6   1      191.69      208.15      9.05 o 
   9   6   1       76.29       75.09      6.28 o 
  10   6   1       94.79       92.65      6.85 o 
  11   6   1       27.75       31.16      6.89 o 
  12   6   1      273.76      289.83     11.41 o 
  13   6   1       10.57       16.64      5.96 o 
 -12   7   1       26.76       18.37      8.16 o 
 -11   7   1        2.94        2.68      6.62 o 
 -10   7   1       18.88       22.19      7.03 o 
  -9   7   1       13.22       21.95      7.26 o 
  -8   7   1       23.01       28.15      6.97 o 
  -7   7   1      318.40      303.76      9.57 o 
  -6   7   1       13.18        9.17      3.70 o 
  -5   7   1        0.12       -1.52      3.57 o 
  -4   7   1       53.43       48.16      4.36 o 
  -3   7   1       47.89       52.48      4.01 o 
  -2   7   1      152.15      140.71      5.52 o 
  -1   7   1        0.82        1.27      2.90 o 
   0   7   1      489.58      492.63      8.41 o 
   1   7   1      636.92      668.10     10.30 o 
   2   7   1       63.00       64.46      4.70 o 
   3   7   1        5.85        2.71      3.20 o 
   4   7   1       80.46       87.96      5.15 o 
   5   7   1       53.56       50.97      5.00 o 
   6   7   1        6.22        3.47      3.56 o 
   7   7   1        6.92       11.02      4.31 o 
   8   7   1        0.01       -2.32      4.12 o 
   9   7   1       83.89       85.75      6.80 o 
  10   7   1        1.40       -0.45      5.09 o 
  11   7   1       83.10       77.06      6.86 o 
  12   7   1       24.05       24.08      5.78 o 
 -10   8   1        3.78       -0.51      8.13 o 
  -9   8   1        6.66        2.91      7.59 o 
  -8   8   1       12.93       17.72      6.70 o 
  -7   8   1       33.60       23.47      6.68 o 
  -6   8   1       30.46       28.03      6.82 o 
  -5   8   1      127.86      136.20     12.27 o 
  -4   8   1       60.32       80.76      8.80 o 
  -3   8   1       12.14       14.46      4.96 o 
  -2   8   1      170.19      152.91      8.57 o 
  -1   8   1       64.63       57.67      6.40 o 
   0   8   1       38.57       39.65      4.00 o 
   1   8   1       94.54       90.45      5.49 o 
   2   8   1       34.88       34.53      4.26 o 
   3   8   1        9.80       12.86      3.72 o 
   4   8   1        0.17        0.19      3.83 o 
   5   8   1      113.07      109.05      6.83 o 
   6   8   1      408.50      438.06     11.93 o 
   7   8   1       94.96      100.90      6.82 o 
   8   8   1       47.21       38.37      7.30 o 
   9   8   1       55.53       62.42      8.15 o 
  10   8   1        7.76        7.03      9.54 o 
  -8   9   1        1.10        5.31      7.92 o 
  -7   9   1        3.82        3.39      7.68 o 
  -6   9   1       22.82       23.47      7.21 o 
  -5   9   1        9.44       15.94      6.42 o 
  -4   9   1        2.63        3.18      5.95 o 
  -3   9   1       32.79       36.83      6.05 o 
  -2   9   1       50.88       49.86      7.09 o 
  -1   9   1        1.28       -0.78      3.87 o 
   0   9   1       11.99       16.41      5.33 o 
   1   9   1       75.64       73.21      6.96 o 
   2   9   1       24.56       23.53      5.20 o 
   3   9   1        1.35        2.80      5.23 o 
   4   9   1       49.58       52.08      6.28 o 
   5   9   1        6.69        4.22      5.83 o 
   6   9   1       70.64       75.69      8.42 o 
   7   9   1        0.02       -3.24      7.14 o 
   8   9   1       42.83       45.20      7.39 o 
  -4  10   1        3.19        9.65      8.08 o 
  -3  10   1       14.76       19.03      6.56 o 
  -2  10   1       47.57       52.75      7.62 o 
  -1  10   1        1.15        0.07      5.95 o 
   0  10   1        0.47        4.51      8.35 o 
   1  10   1       52.39       60.82      7.08 o 
   2  10   1        6.73        6.20      5.73 o 
   3  10   1       14.38       18.73      6.07 o 
   4  10   1        2.00        1.98      6.24 o 
 -16   0   2      223.34      259.78     20.70 o 
 -15   0   2        3.09       -0.90      9.46 o 
 -14   0   2        3.49       -0.08      7.71 o 
 -13   0   2      168.27      151.78     15.21 o 
 -12   0   2       68.06       50.55      7.02 o 
 -11   0   2      257.71      254.30     11.10 o 
 -10   0   2       34.68       32.38      5.97 o 
  -9   0   2      491.56      466.71     12.68 o 
  -8   0   2       76.35       86.89      6.34 o 
  -7   0   2      284.12      280.86     12.96 o 
  -6   0   2      564.72      625.57     17.21 o 
  -5   0   2     2563.31     2625.85     20.24 o 
  -4   0   2     6022.96     5942.39     21.18 o 
  -3   0   2        2.38        5.39      1.56 o 
  -2   0   2       12.44       13.30      1.38 o 
   2   0   2      902.21      817.58      7.34 o 
   3   0   2     1065.59      993.89      6.15 o 
   4   0   2      675.58      640.24      6.70 o 
   5   0   2     1539.16     1642.78     12.08 o 
   6   0   2       89.46       77.09      3.67 o 
   7   0   2      100.13       89.89      4.03 o 
   8   0   2       52.53       44.09      5.34 o 
   9   0   2      311.96      309.54     10.93 o 
  10   0   2       24.10       21.37      5.35 o 
  11   0   2        4.52        8.39      5.30 o 
  12   0   2      119.10       94.66     10.00 o 
  13   0   2      426.12      372.97     29.64 o 
  14   0   2        2.42        5.01      5.46 o 
  15   0   2       35.52       42.05      7.44 o 
  16   0   2        8.70        9.61      5.38 o 
 -16   1   2        0.20        0.59      7.22 o 
 -15   1   2       12.32       13.80      7.41 o 
 -14   1   2       16.59       14.74      5.15 o 
 -13   1   2      322.53      294.32     12.46 o 
 -12   1   2        0.02       -1.44      4.37 o 
 -11   1   2       32.45       40.89      5.23 o 
 -10   1   2      440.54      418.92     10.58 o 
  -9   1   2       78.14       80.04      2.90 o 
  -8   1   2      663.47      733.60      6.24 o 
  -7   1   2      414.20      438.90      5.25 o 
  -6   1   2        9.27        6.19      1.66 o 
  -5   1   2      466.67      471.19      5.23 o 
  -4   1   2      279.89      314.06      3.97 o 
  -3   1   2     1034.41     1017.83      6.72 o 
  -2   1   2       17.94       20.55      1.37 o 
  -1   1   2    20334.91    18308.40    103.33 o 
   0   1   2      956.84      990.70      4.66 o 
   1   1   2        0.10        1.13      0.71 o 
   2   1   2    10847.17    10285.98     58.04 o 
   3   1   2       86.83       82.61      2.25 o 
   4   1   2     1253.70     1280.91      7.68 o 
   5   1   2      227.15      201.87      4.35 o 
   6   1   2     1388.00     1500.12      9.36 o 
   7   1   2       11.05        9.55      1.51 o 
   8   1   2        5.48        6.12      1.28 o 
   9   1   2      335.04      368.27     15.49 o 
  10   1   2       10.28        9.97      3.87 o 
  11   1   2       72.53       71.78      6.01 o 
  12   1   2        0.26        2.42      3.47 o 
  13   1   2      112.15       98.84      5.46 o 
  14   1   2       10.40        4.02      3.70 o 
  15   1   2       67.84       78.01      5.71 o 
  16   1   2       65.40       59.41      6.63 o 
 -16   2   2        0.05       -0.09      6.30 o 
 -15   2   2        0.31        0.36      6.92 o 
 -14   2   2        4.27        4.86      4.28 o 
 -13   2   2       69.66       63.19      6.24 o 
 -12   2   2      102.72       95.01      6.59 o 
 -11   2   2      227.80      219.00      8.58 o 
 -10   2   2       27.94       23.35      2.75 o 
  -9   2   2      310.59      326.11      7.13 o 
  -8   2   2        0.20        1.38      2.09 o 
  -7   2   2        8.43       11.65      3.62 o 
  -6   2   2       63.53       54.84      3.39 o 
  -5   2   2       30.46       33.22      2.71 o 
  -4   2   2      504.05      516.84      6.32 o 
  -3   2   2        3.13        2.31      1.15 o 
  -2   2   2     2651.70     2693.10     10.75 o 
  -1   2   2       50.33       44.17      1.34 o 
   0   2   2     8656.09     8713.40     34.42 o 
   1   2   2      904.34      901.15      3.86 o 
   2   2   2       42.52       46.39      1.27 o 
   3   2   2      447.77      454.63      5.71 o 
   4   2   2     2796.14     2960.70     20.64 o 
   5   2   2      230.62      228.04      4.39 o 
   6   2   2     1259.22     1318.68     12.35 o 
   7   2   2     2274.63     2407.21     11.93 o 
   8   2   2      629.21      652.29      7.78 o 
   9   2   2      352.87      349.68      5.28 o 
  10   2   2      137.78      136.37      3.31 o 
  11   2   2     1305.01     1362.88     16.61 o 
  12   2   2      147.42      154.32      6.70 o 
  13   2   2       47.34       57.35      5.16 o 
  14   2   2       30.01       33.60      5.32 o 
  15   2   2       31.28       29.01      4.74 o 
  16   2   2       91.45      107.57      6.83 o 
 -15   3   2        0.00       -1.33      5.73 o 
 -14   3   2        0.42       -0.90      4.33 o 
 -13   3   2        3.57        3.41      3.94 o 
 -12   3   2        3.31        3.61      3.96 o 
 -11   3   2        1.26       -0.75      4.79 o 
 -10   3   2      732.50      745.65     14.52 o 
  -9   3   2      304.74      276.49     12.26 o 
  -8   3   2      741.41      747.48     12.91 o 
  -7   3   2      811.54      788.40     12.42 o 
  -6   3   2        2.62        1.56      2.24 o 
  -5   3   2      411.21      391.48      8.50 o 
  -4   3   2      757.84      808.15      9.90 o 
  -3   3   2      864.23     1013.30      9.77 o 
  -2   3   2      345.71      323.36      3.39 o 
  -1   3   2     3578.01     3862.06     13.98 o 
   0   3   2       25.92       28.59      1.31 o 
   1   3   2       24.68       27.74      1.34 o 
   2   3   2     1601.11     1695.80     12.97 o 
   3   3   2      316.13      311.72      4.36 o 
   4   3   2       42.58       38.81      1.92 o 
   5   3   2       22.57       19.54      2.07 o 
   6   3   2        1.60        1.66      1.84 o 
   7   3   2      955.57     1002.77     15.54 o 
   8   3   2      497.69      487.36      9.25 o 
   9   3   2        0.59        0.02      2.14 o 
  10   3   2        1.20        1.12      2.22 o 
  11   3   2        0.00        0.91      4.11 o 
  12   3   2        3.93        4.74      4.15 o 
  13   3   2        1.28        1.22      4.18 o 
  14   3   2        0.18       -0.19      4.98 o 
  15   3   2      134.09      136.87      8.88 o 
 -15   4   2      137.26      154.99      9.93 o 
 -14   4   2        5.87        5.22      5.69 o 
 -13   4   2        6.14       12.76      5.30 o 
 -12   4   2        0.00        0.97      4.54 o 
 -11   4   2      174.01      180.45     10.24 o 
 -10   4   2      179.99      192.45      8.41 o 
  -9   4   2      403.05      405.71     10.72 o 
  -8   4   2      406.98      412.39     10.25 o 
  -7   4   2       12.49       14.69      3.77 o 
  -6   4   2      931.71      961.71     13.90 o 
  -5   4   2      357.67      369.24      6.58 o 
  -4   4   2      282.85      300.66      9.01 o 
  -3   4   2      788.51      832.16      8.25 o 
  -2   4   2      763.33      778.63      5.97 o 
  -1   4   2      315.00      318.77      5.76 o 
   0   4   2      135.17      152.72      3.06 o 
   1   4   2      149.62      144.54      2.99 o 
   2   4   2        5.67        4.45      1.46 o 
   3   4   2       77.52       86.09      3.24 o 
   4   4   2       27.29       29.13      2.58 o 
   5   4   2      107.40      102.27      5.56 o 
   6   4   2       56.59       56.09      3.03 o 
   7   4   2        6.01        9.68      3.44 o 
   8   4   2       14.77       10.72      3.66 o 
   9   4   2       66.04       68.31      5.71 o 
  10   4   2      177.58      169.18      7.86 o 
  11   4   2       46.09       40.45      5.50 o 
  12   4   2       19.36       17.30      4.71 o 
  13   4   2       30.89       41.88      5.77 o 
  14   4   2        3.52        3.83      5.26 o 
  15   4   2        7.26        7.68      6.06 o 
 -14   5   2       20.26       12.24      5.93 o 
 -13   5   2       21.64       29.79      5.65 o 
 -12   5   2      320.26      315.96     11.62 o 
 -11   5   2       11.47       16.53      4.95 o 
 -10   5   2        7.77        7.61      4.24 o 
  -9   5   2       58.85       66.70      5.72 o 
  -8   5   2       12.57        9.62      3.81 o 
  -7   5   2      163.90      163.34      6.77 o 
  -6   5   2       98.06      100.15      4.19 o 
  -5   5   2      512.74      525.27      7.63 o 
  -4   5   2        0.00        1.98      2.44 o 
  -3   5   2      179.76      178.72      3.94 o 
  -2   5   2      254.22      249.48      5.18 o 
  -1   5   2       60.92       62.12      2.72 o 
   0   5   2     1252.52     1237.09     13.01 o 
   1   5   2      447.25      489.60      6.20 o 
   2   5   2      264.48      269.56      5.28 o 
   3   5   2       30.09       30.75      2.67 o 
   4   5   2      374.69      388.53      7.86 o 
   5   5   2      173.50      170.97      5.77 o 
   6   5   2       23.03       19.30      2.28 o 
   7   5   2       17.05       15.96      4.02 o 
   8   5   2       16.10       12.96      4.13 o 
   9   5   2       47.23       47.58      5.22 o 
  10   5   2       27.76       31.06      4.94 o 
  11   5   2      191.76      189.80      8.83 o 
  12   5   2        0.09       -0.30      4.72 o 
  13   5   2       25.01       20.42      5.77 o 
  14   5   2       50.51       50.85      6.39 o 
 -13   6   2       17.58       21.78      8.39 o 
 -12   6   2       64.81       56.55      8.96 o 
 -11   6   2      254.61      251.28     13.81 o 
 -10   6   2        0.06       -0.32      4.23 o 
  -9   6   2       12.78       10.99      4.18 o 
  -8   6   2       73.50       77.73      5.64 o 
  -7   6   2       26.77       31.29      4.27 o 
  -6   6   2       22.00       19.92      3.78 o 
  -5   6   2        9.11       12.00      3.16 o 
  -4   6   2      344.68      363.42      7.92 o 
  -3   6   2       58.40       60.29      2.89 o 
  -2   6   2      104.28      115.42      3.53 o 
  -1   6   2        6.06        5.48      2.08 o 
   0   6   2      318.85      349.16      8.15 o 
   1   6   2      164.89      169.59      4.35 o 
   2   6   2        1.87        1.70      2.23 o 
   3   6   2       63.43       60.85      4.16 o 
   4   6   2        0.44        0.20      3.17 o 
   5   6   2       59.88       63.93      4.61 o 
   6   6   2        0.14        0.30      3.84 o 
   7   6   2      179.19      193.46      7.87 o 
   8   6   2      214.13      202.10      8.41 o 
   9   6   2        7.25        2.16      4.20 o 
  10   6   2      110.75      118.57      7.55 o 
  11   6   2       13.61        7.99      4.92 o 
  12   6   2       20.91       18.15      5.39 o 
  13   6   2        0.05       -0.53      6.27 o 
 -12   7   2       26.38       26.35      8.12 o 
 -11   7   2        0.13       -0.03      6.67 o 
 -10   7   2       24.90       26.88      7.14 o 
  -9   7   2        9.67       10.26      6.22 o 
  -8   7   2       52.67       51.66      8.15 o 
  -7   7   2       22.52       19.00      5.87 o 
  -6   7   2      551.66      611.99     19.31 o 
  -5   7   2      295.41      306.44     13.55 o 
  -4   7   2      286.55      299.64     13.00 o 
  -3   7   2      118.94      124.39      4.38 o 
  -2   7   2       11.36       10.72      2.13 o 
  -1   7   2      137.44      137.79      4.89 o 
   0   7   2       98.21       94.42      4.14 o 
   1   7   2      541.45      546.87      9.55 o 
   2   7   2      126.29      111.78      5.70 o 
   3   7   2      280.35      272.02      7.82 o 
   4   7   2      309.97      304.31      8.33 o 
   5   7   2       24.99       24.15      3.88 o 
   6   7   2      145.50      141.24      7.16 o 
   7   7   2       33.81       33.53      4.73 o 
   8   7   2       34.40       35.25      5.17 o 
   9   7   2      219.98      237.33      9.67 o 
  10   7   2      138.70      119.19      7.64 o 
  11   7   2       15.59        9.65      5.33 o 
  12   7   2        0.50       -0.49      5.63 o 
 -10   8   2       15.05        8.64      8.00 o 
  -9   8   2       47.01       76.01      9.94 o 
  -8   8   2        2.35        1.79      6.74 o 
  -7   8   2       28.24       38.33      8.77 o 
  -6   8   2       15.53        9.99      6.44 o 
  -5   8   2       32.13       37.32      8.13 o 
  -4   8   2       62.55       58.56      7.45 o 
  -3   8   2       77.08       76.77      6.84 o 
  -2   8   2       77.75       82.62      7.40 o 
  -1   8   2      208.40      215.19      7.49 o 
   0   8   2      361.02      352.62      8.54 o 
   1   8   2        0.19        1.25      3.70 o 
   2   8   2       14.02       14.18      3.99 o 
   3   8   2       15.41       16.66      4.11 o 
   4   8   2      175.19      168.32      7.11 o 
   5   8   2        7.32        7.97      3.67 o 
   6   8   2       22.45       20.92      4.62 o 
   7   8   2      313.23      319.99     10.90 o 
   8   8   2       21.34       20.46      5.08 o 
   9   8   2        0.06       -1.35      5.33 o 
  10   8   2       26.45       28.01      7.16 o 
  -8   9   2        8.29        7.44      7.42 o 
  -7   9   2       83.11       94.35     10.83 o 
  -6   9   2        4.35        5.55      6.79 o 
  -5   9   2       20.29       25.35      7.15 o 
  -4   9   2        1.95        1.47      7.17 o 
  -3   9   2       15.63       14.28      6.52 o 
  -2   9   2        5.32        7.50      5.11 o 
  -1   9   2       12.68       15.52      4.39 o 
   0   9   2        4.46        4.37      4.05 o 
   1   9   2        0.98        4.46      4.07 o 
   2   9   2       21.37       23.30      4.32 o 
   3   9   2       24.02       20.33      5.24 o 
   4   9   2       22.16       25.22      5.25 o 
   5   9   2       72.59       76.90      7.24 o 
   6   9   2       32.31       30.30      6.66 o 
   7   9   2       16.80       13.39      6.61 o 
   8   9   2        0.68       -0.18      7.42 o 
  -4  10   2       12.22       12.39      8.29 o 
  -3  10   2       27.77       13.71      8.03 o 
  -2  10   2        2.38        3.37      6.37 o 
  -1  10   2       29.57       20.28      6.58 o 
   0  10   2        1.70       -1.86      7.39 o 
   1  10   2        1.18        2.13      7.15 o 
   2  10   2       17.26       13.63      5.95 o 
   3  10   2        9.73        4.98      5.63 o 
   4  10   2       84.89       96.44     12.34 o 
 -16   1   3        1.03        5.04      6.03 o 
 -15   1   3        7.53        7.87      5.08 o 
 -14   1   3       35.37       33.75      5.77 o 
 -13   1   3       13.12       10.56      4.45 o 
 -12   1   3       31.86       31.93      5.55 o 
 -11   1   3      116.27      110.35      7.01 o 
 -10   1   3      507.48      491.56     11.81 o 
  -9   1   3      255.65      262.45      5.99 o 
  -8   1   3      671.72      636.81      7.73 o 
  -7   1   3      298.56      303.84      5.51 o 
  -6   1   3        1.43        2.35      1.95 o 
  -5   1   3      101.48       91.46      3.05 o 
  -4   1   3       15.61       12.51      1.83 o 
  -3   1   3     1163.20     1147.10      8.87 o 
  -2   1   3      127.64      136.82      2.47 o 
  -1   1   3     2571.05     2465.86      9.76 o 
   0   1   3     8510.48     8042.15     29.04 o 
   1   1   3      179.96      187.18      2.78 o 
   2   1   3     1761.77     1746.16     11.59 o 
   3   1   3      162.32      182.67      2.87 o 
   4   1   3     1222.05     1232.74      7.22 o 
   5   1   3      123.81      125.43      2.76 o 
   6   1   3       53.65       44.01      2.43 o 
   7   1   3      446.05      484.50      5.97 o 
   8   1   3      395.56      389.34      6.33 o 
   9   1   3      929.36      902.64      8.61 o 
  10   1   3      154.07      153.13      6.39 o 
  11   1   3       52.94       51.21      4.91 o 
  12   1   3       28.07       26.42      4.50 o 
  13   1   3        0.18       -0.06      3.76 o 
  14   1   3        2.04       -0.55      3.75 o 
  15   1   3       20.89       32.40      4.59 o 
  16   1   3      112.53      120.94      7.85 o 
 -16   2   3       15.26       17.79      6.46 o 
 -15   2   3       19.25       25.76      4.87 o 
 -14   2   3       10.85       13.04      5.35 o 
 -13   2   3       15.76       13.23      4.92 o 
 -12   2   3      213.82      208.53     13.40 o 
 -11   2   3       63.43       59.43      3.83 o 
 -10   2   3        0.01       -0.20      2.82 o 
  -9   2   3       29.78       32.24      2.74 o 
  -8   2   3       50.36       49.56      3.98 o 
  -7   2   3       62.93       56.82      3.90 o 
  -6   2   3      235.90      256.46      6.76 o 
  -5   2   3     1490.53     1493.81     12.76 o 
  -4   2   3       67.81       48.16      2.98 o 
  -3   2   3     1627.31     1661.54     13.59 o 
  -2   2   3      478.19      548.88      5.96 o 
  -1   2   3        0.51        1.43      0.97 o 
   0   2   3       54.25       44.93      1.30 o 
   1   2   3       12.35       14.95      0.80 o 
   2   2   3        0.44        0.86      0.78 o 
   3   2   3      599.72      583.05      5.69 o 
   4   2   3        2.65        2.21      1.36 o 
   5   2   3      147.91      149.86      3.57 o 
   6   2   3      357.21      350.51      4.89 o 
   7   2   3       46.26       46.12      2.81 o 
   8   2   3       77.97       81.36      2.99 o 
   9   2   3       21.10       19.40      2.19 o 
  10   2   3       33.61       31.57      2.66 o 
  11   2   3      234.08      213.06      6.77 o 
  12   2   3      463.23      437.11      9.62 o 
  13   2   3        1.48        1.11      3.62 o 
  14   2   3      115.45      133.91      6.67 o 
  15   2   3        0.05        2.85      4.39 o 
  16   2   3        4.09       -5.14      9.56 o 
 -15   3   3        1.84       -1.33      7.84 o 
 -14   3   3       30.21       29.59      5.37 o 
 -13   3   3       33.64       30.16      5.31 o 
 -12   3   3       44.25       32.87      5.33 o 
 -11   3   3      181.47      182.19      6.18 o 
 -10   3   3        0.63       -0.08      4.38 o 
  -9   3   3      157.27      134.72      7.01 o 
  -8   3   3        0.42       -0.70      3.68 o 
  -7   3   3      121.82      110.79      5.79 o 
  -6   3   3        7.65       10.01      2.44 o 
  -5   3   3      204.37      217.69      3.71 o 
  -4   3   3       54.49       56.02      2.34 o 
  -3   3   3      102.55      102.49      2.64 o 
  -2   3   3     1341.27     1417.98     10.88 o 
  -1   3   3       48.04       42.03      2.07 o 
   0   3   3     1483.09     1444.41      8.17 o 
   1   3   3      206.29      203.29      2.82 o 
   2   3   3      130.94      128.01      2.24 o 
   3   3   3     1508.80     1555.04      7.47 o 
   4   3   3      223.41      233.04      4.13 o 
   5   3   3        7.16        5.27      1.77 o 
   6   3   3      102.65       94.07      3.82 o 
   7   3   3      101.44      105.88      5.00 o 
   8   3   3       68.04       64.45      4.41 o 
   9   3   3       37.09       35.96      4.14 o 
  10   3   3      193.82      198.44      7.12 o 
  11   3   3       34.97       36.61      4.33 o 
  12   3   3       17.20       16.77      3.88 o 
  13   3   3       18.60       11.68      4.04 o 
  14   3   3        0.18       -1.34      3.90 o 
  15   3   3        1.14        0.59      4.43 o 
 -15   4   3      144.45      172.63     13.11 o 
 -14   4   3      138.66      145.42      8.79 o 
 -13   4   3        4.42        7.70      4.77 o 
 -12   4   3       76.20       68.66      6.59 o 
 -11   4   3       69.33       68.44      6.17 o 
 -10   4   3     1035.68     1011.97     20.22 o 
  -9   4   3       54.30       51.48      5.38 o 
  -8   4   3      419.91      410.05     10.20 o 
  -7   4   3     1353.97     1375.30     16.63 o 
  -6   4   3        0.00        1.15      2.08 o 
  -5   4   3        0.99        1.74      1.71 o 
  -4   4   3       84.25       75.09      2.57 o 
  -3   4   3     1804.80     1842.77     16.91 o 
  -2   4   3      110.46       98.12      4.75 o 
  -1   4   3     1030.08      985.26      8.92 o 
   0   4   3      537.54      534.90      5.52 o 
   1   4   3     1623.35     1679.71      9.19 o 
   2   4   3     1352.89     1350.80      7.88 o 
   3   4   3       17.20       15.23      1.62 o 
   4   4   3       29.98       28.81      2.16 o 
   5   4   3        0.01        0.66      1.90 o 
   6   4   3      375.08      358.50      8.18 o 
   7   4   3        0.21        0.78      2.16 o 
   8   4   3      744.13      779.96     11.87 o 
   9   4   3      221.61      220.67      7.22 o 
  10   4   3      117.95      114.82      5.97 o 
  11   4   3       52.75       36.24      5.06 o 
  12   4   3       99.57      100.77      7.10 o 
  13   4   3        0.59       -0.01      4.89 o 
  14   4   3        0.10        1.72      4.50 o 
  15   4   3        1.22       -4.35     12.71 o 
 -14   5   3       19.85       18.04      8.27 o 
 -13   5   3        2.64       -0.33      5.17 o 
 -12   5   3        6.16        4.46      4.75 o 
 -11   5   3       60.17       64.24      6.23 o 
 -10   5   3      157.15      146.17      7.67 o 
  -9   5   3       75.17       78.21      5.86 o 
  -8   5   3        1.56        0.49      3.59 o 
  -7   5   3       64.43       68.36      6.84 o 
  -6   5   3       76.90       70.20      3.40 o 
  -5   5   3      548.88      513.47      9.05 o 
  -4   5   3      118.00      113.97      3.91 o 
  -3   5   3      523.33      508.42     13.88 o 
  -2   5   3     1052.88     1088.21     13.52 o 
  -1   5   3       39.80       30.18      3.23 o 
   0   5   3      351.79      340.31      3.74 o 
   1   5   3      111.61      112.14      2.94 o 
   2   5   3      286.66      261.04      5.16 o 
   3   5   3      270.21      275.01      5.50 o 
   4   5   3        0.12       -0.86      2.67 o 
   5   5   3       25.49       24.71      3.31 o 
   6   5   3        0.62        0.92      2.38 o 
   7   5   3        0.49        3.09      3.71 o 
   8   5   3        1.41        1.55      3.91 o 
   9   5   3      453.60      435.91     11.47 o 
  10   5   3       24.65       23.50      5.37 o 
  11   5   3        0.22        2.39      4.20 o 
  12   5   3       12.52        9.52      4.92 o 
  13   5   3       22.05       29.96      5.78 o 
  14   5   3       63.13       76.92      8.12 o 
 -13   6   3       80.27       82.61     10.06 o 
 -12   6   3       10.06        8.27      7.04 o 
 -11   6   3        7.48       15.72      7.10 o 
 -10   6   3        0.78       -1.37      6.54 o 
  -9   6   3      106.83       90.30      9.23 o 
  -8   6   3       54.19       51.35      7.97 o 
  -7   6   3       65.94       60.31      4.67 o 
  -6   6   3        2.45        0.46      2.71 o 
  -5   6   3      175.51      160.22      5.22 o 
  -4   6   3       84.87       85.39      3.23 o 
  -3   6   3        0.41       -1.25      2.41 o 
  -2   6   3      275.07      273.93      8.00 o 
  -1   6   3      189.72      193.69      6.20 o 
   0   6   3      255.42      248.40      3.40 o 
   1   6   3      646.62      650.83      6.96 o 
   2   6   3      438.40      435.26      6.96 o 
   3   6   3       63.93       62.04      3.43 o 
   4   6   3       68.97       73.50      4.62 o 
   5   6   3        1.59        0.87      3.27 o 
   6   6   3       14.39       10.62      3.59 o 
   7   6   3        3.57        3.16      3.71 o 
   8   6   3      194.77      183.76      8.07 o 
   9   6   3       21.26       21.85      4.80 o 
  10   6   3        2.13        1.32      4.22 o 
  11   6   3       16.93       16.82      4.97 o 
  12   6   3       14.59       10.41      5.47 o 
  13   6   3        0.26       -1.00      8.04 o 
 -12   7   3       48.84       41.86      8.75 o 
 -11   7   3        3.26        4.65      7.67 o 
 -10   7   3        4.54        2.52      6.53 o 
  -9   7   3        1.72        3.91      6.06 o 
  -8   7   3       54.86       51.04     10.15 o 
  -7   7   3       20.50       14.61      7.98 o 
  -6   7   3       19.06       18.16      8.97 o 
  -5   7   3      422.23      402.73     15.12 o 
  -4   7   3        0.83        0.65      5.99 o 
  -3   7   3       68.15       61.06      7.84 o 
  -2   7   3      123.12      117.28      5.41 o 
  -1   7   3       68.42       65.93      4.61 o 
   0   7   3       79.66       77.94      4.43 o 
   1   7   3        2.04        1.98      2.76 o 
   2   7   3      334.51      344.86      8.67 o 
   3   7   3      107.85      118.81      5.80 o 
   4   7   3       76.24       67.75      4.88 o 
   5   7   3        2.73        4.07      3.43 o 
   6   7   3      171.76      174.63      7.82 o 
   7   7   3        1.04       -0.89      3.93 o 
   8   7   3       38.65       32.04      4.86 o 
   9   7   3        1.95        2.75      4.69 o 
  10   7   3        0.33        0.00      5.23 o 
  11   7   3        0.12       -0.60      5.72 o 
 -10   8   3        4.66        4.52      7.56 o 
  -9   8   3        1.06        4.97      6.50 o 
  -8   8   3        0.03       -4.69      6.40 o 
  -7   8   3        2.11        3.29      6.75 o 
  -6   8   3        2.77        3.75      6.58 o 
  -5   8   3       15.82       16.30      6.73 o 
  -4   8   3        0.22        0.50      6.06 o 
  -3   8   3        0.00       -2.20      6.21 o 
  -2   8   3      155.60      151.66      8.67 o 
  -1   8   3       60.61       63.99      6.74 o 
   0   8   3      213.83      195.26      6.66 o 
   1   8   3       13.67       14.60      3.35 o 
   2   8   3       60.47       64.60      5.12 o 
   3   8   3       34.47       33.06      4.24 o 
   4   8   3        9.49        7.88      3.65 o 
   5   8   3       43.75       43.54      4.86 o 
   6   8   3       12.52       12.85      4.30 o 
   7   8   3      222.51      207.16      8.84 o 
   8   8   3       15.89       16.22      4.87 o 
   9   8   3        0.09       -2.84      5.69 o 
  10   8   3        1.20       -0.31      7.41 o 
  -7   9   3        0.29        3.48      8.55 o 
  -6   9   3        2.25       11.37      6.66 o 
  -5   9   3        3.36        0.18      7.12 o 
  -4   9   3        0.09       -0.53      7.20 o 
  -3   9   3        2.08       -2.76      7.64 o 
  -2   9   3       39.15       30.38      7.57 o 
  -1   9   3       51.33       61.59      5.50 o 
   0   9   3        9.66        8.96      4.46 o 
   1   9   3        0.10        3.16      4.02 o 
   2   9   3       49.73       51.82      4.22 o 
   3   9   3        1.93        0.68      3.79 o 
   4   9   3      417.39      453.14     11.46 o 
   5   9   3      293.45      325.22     10.30 o 
   6   9   3       39.21       28.54      6.61 o 
   7   9   3      246.61      255.12     16.03 o 
  -3  10   3        1.61        2.16     13.44 o 
  -2  10   3       23.86       24.27      9.03 o 
  -1  10   3        4.43        6.74      6.29 o 
   0  10   3       64.75       62.95      9.48 o 
   1  10   3       12.10       13.31      7.03 o 
   2  10   3        5.74        8.23      7.69 o 
   3  10   3       17.44       13.87      7.55 o 
 -16   0   4      253.29      282.81     21.59 o 
 -15   0   4       18.62       23.04      7.43 o 
 -14   0   4      203.59      189.56     11.93 o 
 -13   0   4       11.64        8.61      6.13 o 
 -12   0   4       22.09       21.33      6.02 o 
 -11   0   4     3218.43     3245.07     37.19 o 
 -10   0   4      153.54      158.62      9.41 o 
  -9   0   4      144.99      135.12      8.52 o 
  -8   0   4      881.02      894.36     35.15 o 
  -7   0   4      143.42      140.65      5.37 o 
  -6   0   4        2.99        1.31      2.79 o 
  -5   0   4      161.61      201.44      6.56 o 
  -4   0   4     3160.73     3295.96     36.55 o 
  -3   0   4       86.21      101.70      3.05 o 
  -2   0   4     1227.14     1325.21      8.85 o 
  -1   0   4       17.93        8.13      1.20 o 
   0   0   4      717.60      739.57      6.11 o 
   1   0   4      902.95      865.40      5.83 o 
   2   0   4        0.44        2.13      1.05 o 
   3   0   4       95.24      118.75      3.09 o 
   4   0   4      100.02       95.64      2.95 o 
   5   0   4      179.00      177.59      4.46 o 
   6   0   4      121.31      128.27      5.28 o 
   7   0   4      726.19      739.88     15.52 o 
   8   0   4       10.45       11.70      2.35 o 
   9   0   4       55.56       54.76      6.61 o 
  10   0   4      161.80      148.74      9.34 o 
  11   0   4      286.46      283.77     12.42 o 
  12   0   4       92.86       80.22      9.11 o 
  13   0   4      132.98      131.20     10.29 o 
  14   0   4        5.56       10.43      5.87 o 
  15   0   4      229.92      264.88     18.48 o 
 -16   1   4       88.31      112.22      8.73 o 
 -15   1   4        9.37        8.63      5.58 o 
 -14   1   4       87.86       88.05      7.29 o 
 -13   1   4       62.75       68.23      6.84 o 
 -12   1   4        7.22        9.66      4.25 o 
 -11   1   4      383.16      376.95      9.83 o 
 -10   1   4       75.95       81.38      4.07 o 
  -9   1   4       72.47       65.66      3.73 o 
  -8   1   4      102.40       91.10      3.63 o 
  -7   1   4      333.93      321.19      5.65 o 
  -6   1   4      372.28      386.39      5.96 o 
  -5   1   4       67.34       64.88      2.64 o 
  -4   1   4      119.41      116.54      2.88 o 
  -3   1   4        2.94        1.54      1.34 o 
  -2   1   4       35.55       47.96      1.70 o 
  -1   1   4      556.83      568.46      4.94 o 
   0   1   4      186.40      219.75      2.72 o 
   1   1   4      344.24      352.83      3.20 o 
   2   1   4     1511.61     1630.07     13.24 o 
   3   1   4      288.25      313.07      3.11 o 
   4   1   4      129.89      119.70      3.25 o 
   5   1   4        1.29        2.51      1.72 o 
   6   1   4      367.17      360.81      5.89 o 
   7   1   4       10.87       10.57      2.10 o 
   8   1   4      149.81      141.08      4.02 o 
   9   1   4       62.37       59.33      3.07 o 
  10   1   4      254.45      248.09      8.00 o 
  11   1   4       31.91       26.24      4.61 o 
  12   1   4      184.50      172.76      7.66 o 
  13   1   4       62.72       59.44      5.67 o 
  14   1   4        4.16        5.31      3.79 o 
  15   1   4        0.66        0.44      4.46 o 
 -15   2   4        0.00       -1.22      5.06 o 
 -14   2   4       22.63       27.81      4.94 o 
 -13   2   4       14.78       15.18      4.41 o 
 -12   2   4        6.73        7.41      4.78 o 
 -11   2   4       12.09       15.80      3.12 o 
 -10   2   4      123.40      123.68      5.99 o 
  -9   2   4      291.24      292.96      8.48 o 
  -8   2   4       52.03       49.68      4.11 o 
  -7   2   4        0.34        0.63      3.91 o 
  -6   2   4       13.76       19.85      2.87 o 
  -5   2   4      936.93     1002.94     10.87 o 
  -4   2   4     2041.32     2117.20     19.59 o 
  -3   2   4       30.02       36.76      2.73 o 
  -2   2   4     1284.61     1367.55     13.37 o 
  -1   2   4      747.10      801.20      5.90 o 
   0   2   4     1492.17     1548.01     12.75 o 
   1   2   4      430.63      461.28      3.24 o 
   2   2   4       13.30       11.72      0.88 o 
   3   2   4      602.69      637.46      4.75 o 
   4   2   4       42.76       45.26      1.90 o 
   5   2   4       15.99       22.64      2.26 o 
   6   2   4       69.28       77.98      3.40 o 
   7   2   4       39.46       39.91      2.73 o 
   8   2   4      393.45      392.69      6.49 o 
   9   2   4      379.12      404.42      6.83 o 
  10   2   4        0.89        1.63      2.44 o 
  11   2   4       43.95       39.86      4.29 o 
  12   2   4      110.84      110.18      5.81 o 
  13   2   4        0.34        0.60      3.80 o 
  14   2   4        1.44        2.80      4.13 o 
  15   2   4        0.28        4.13      5.33 o 
 -15   3   4       14.57       14.57      5.89 o 
 -14   3   4       29.20       35.56      5.82 o 
 -13   3   4       92.27      106.41      7.58 o 
 -12   3   4        4.01        0.92      6.13 o 
 -11   3   4        3.61        5.78      3.66 o 
 -10   3   4        6.02        3.83      3.57 o 
  -9   3   4     2050.23     2032.38     29.62 o 
  -8   3   4      319.62      320.11     12.09 o 
  -7   3   4      258.03      259.67     10.56 o 
  -6   3   4      516.40      488.09      9.23 o 
  -5   3   4      515.55      504.05      6.85 o 
  -4   3   4      220.27      225.77      4.46 o 
  -3   3   4       26.23       29.14      1.78 o 
  -2   3   4      821.36      930.17      7.66 o 
  -1   3   4     2716.24     2932.41     13.21 o 
   0   3   4       68.49       57.32      1.43 o 
   1   3   4        0.00        0.59      0.84 o 
   2   3   4        0.49        2.33      1.04 o 
   3   3   4        8.18        4.71      1.08 o 
   4   3   4     1091.74     1138.79      8.46 o 
   5   3   4      109.30      102.60      2.43 o 
   6   3   4      391.56      396.46      6.71 o 
   7   3   4        1.72        5.16      2.45 o 
   8   3   4       52.93       46.71      3.73 o 
   9   3   4        3.78        2.09      2.98 o 
  10   3   4       10.17        8.17      2.57 o 
  11   3   4       54.04       50.54      4.52 o 
  12   3   4        0.67       -1.06      3.49 o 
  13   3   4       11.45       13.02      4.14 o 
  14   3   4       33.41       45.15      6.06 o 
  15   3   4       45.93       41.66      5.83 o 
 -14   4   4      125.96      153.31     11.59 o 
 -13   4   4       80.58       71.32      9.49 o 
 -12   4   4       20.97       20.48      6.65 o 
 -11   4   4       47.19       47.18      7.94 o 
 -10   4   4       69.24       53.72      7.08 o 
  -9   4   4       66.96       76.00      8.21 o 
  -8   4   4      119.09      123.92      9.01 o 
  -7   4   4       13.48       12.29      1.56 o 
  -6   4   4      164.86      170.68      4.83 o 
  -5   4   4       65.01       61.30      3.42 o 
  -4   4   4      693.66      736.39     11.32 o 
  -3   4   4      109.54      115.61      4.77 o 
  -2   4   4     1107.41     1157.33     17.25 o 
  -1   4   4        9.91        5.06      1.94 o 
   0   4   4        4.31        3.99      1.39 o 
   1   4   4      415.66      424.72      3.96 o 
   2   4   4      250.73      274.35      3.46 o 
   3   4   4       44.84       36.95      1.70 o 
   4   4   4      143.85      141.51      3.12 o 
   5   4   4        5.03        5.05      2.04 o 
   6   4   4        0.01        1.08      2.29 o 
   7   4   4        0.00        0.11      1.08 o 
   8   4   4        1.47        0.73      2.91 o 
   9   4   4        0.85        0.04      3.01 o 
  10   4   4       15.87       16.76      3.54 o 
  11   4   4       23.33       24.83      3.63 o 
  12   4   4        0.38       -0.37      3.63 o 
  13   4   4      101.95      111.70      7.23 o 
  14   4   4       16.48       22.48      6.37 o 
 -14   5   4        0.63       -1.34      8.87 o 
 -13   5   4        6.06        1.89      7.17 o 
 -12   5   4       28.10       27.70      7.06 o 
 -11   5   4        2.63        1.43      6.57 o 
 -10   5   4       79.66       68.58      8.00 o 
  -9   5   4       37.03       36.92      7.13 o 
  -8   5   4        1.11       -1.23      5.89 o 
  -7   5   4      104.37       99.24      8.33 o 
  -6   5   4        0.51       -1.02      5.65 o 
  -5   5   4       31.13       33.81      6.70 o 
  -4   5   4       35.66       33.42      6.59 o 
  -3   5   4       39.32       45.77      6.50 o 
  -2   5   4      161.64      159.05      4.87 o 
  -1   5   4      443.34      435.23      9.04 o 
   0   5   4      100.71      105.55      3.39 o 
   1   5   4      238.20      236.35      3.43 o 
   2   5   4      348.30      340.24      5.17 o 
   3   5   4      307.22      309.56      5.33 o 
   4   5   4       75.51       84.97      4.00 o 
   5   5   4       73.70       67.74      3.85 o 
   6   5   4      274.48      262.36      7.24 o 
   7   5   4     1102.37     1144.50     14.69 o 
   8   5   4        7.60        7.71      3.38 o 
   9   5   4       28.85       26.82      3.92 o 
  10   5   4      147.73      148.70      6.79 o 
  11   5   4       25.74       26.16      4.56 o 
  12   5   4        2.24       -3.92      5.66 o 
  13   5   4        2.30       -2.57      6.20 o 
 -13   6   4       29.07       26.62     10.88 o 
 -12   6   4        0.02       -0.27      8.14 o 
 -11   6   4        0.00        3.37      6.77 o 
 -10   6   4       36.92       48.95      8.30 o 
  -9   6   4       12.03        9.83      6.88 o 
  -8   6   4       17.41       18.17      6.91 o 
  -7   6   4      242.44      232.60     12.11 o 
  -6   6   4      333.42      341.54     14.04 o 
  -5   6   4      145.62      131.90      9.50 o 
  -4   6   4       18.01       12.45      5.83 o 
  -3   6   4      224.00      230.33     12.52 o 
  -2   6   4      271.11      241.37      7.87 o 
  -1   6   4       63.26       69.25      4.58 o 
   0   6   4      113.43      123.26      4.71 o 
   1   6   4      811.84      822.22     11.14 o 
   2   6   4      675.47      654.40      9.56 o 
   3   6   4      125.03      130.03      4.95 o 
   4   6   4        5.32        5.89      2.91 o 
   5   6   4       92.90       92.99      4.68 o 
   6   6   4      107.08      110.38      5.50 o 
   7   6   4       12.74       10.92      3.39 o 
   8   6   4      241.91      232.10      7.75 o 
   9   6   4      203.19      197.73      7.74 o 
  10   6   4      101.89       88.08      6.01 o 
  11   6   4      145.78      144.00      9.02 o 
  12   6   4        1.73        3.06      5.64 o 
 -11   7   4       55.37       61.10      9.39 o 
 -10   7   4      147.31      168.71     11.94 o 
  -9   7   4       27.29       28.08      7.52 o 
  -8   7   4        3.45        3.37      6.00 o 
  -7   7   4        7.45       13.87      6.88 o 
  -6   7   4      158.81      176.45     11.29 o 
  -5   7   4        1.36       -0.20      6.13 o 
  -4   7   4      213.57      228.92     12.24 o 
  -3   7   4      110.16      112.43      9.50 o 
  -2   7   4       22.68       20.22      3.93 o 
  -1   7   4        3.03        3.26      3.12 o 
   0   7   4      420.44      425.04      9.79 o 
   1   7   4      257.03      247.42      6.62 o 
   2   7   4       10.32       11.89      3.12 o 
   3   7   4        0.02        0.06      3.04 o 
   4   7   4       48.01       46.47      3.85 o 
   5   7   4       46.40       45.09      4.12 o 
   6   7   4       15.34       12.34      3.60 o 
   7   7   4      125.37      129.68      6.34 o 
   8   7   4       30.73       28.02      4.18 o 
   9   7   4       41.70       42.73      6.03 o 
  10   7   4        0.06        1.85      5.21 o 
  11   7   4        1.42        1.67      6.55 o 
  -9   8   4       52.75       59.50      9.83 o 
  -8   8   4        0.00        0.66      7.28 o 
  -7   8   4       84.52       96.53     10.15 o 
  -6   8   4       60.33       71.64      8.96 o 
  -5   8   4       23.29       28.78      7.03 o 
  -4   8   4      300.72      330.78     15.12 o 
  -3   8   4        2.77        2.49      6.13 o 
  -2   8   4        0.21       -0.97      5.96 o 
  -1   8   4       13.60       16.45      5.29 o 
   0   8   4      178.67      171.92      6.43 o 
   1   8   4        0.01        0.52      3.12 o 
   2   8   4        0.85        3.52      3.23 o 
   3   8   4       98.51      107.73      5.32 o 
   4   8   4        0.44       -2.30      3.39 o 
   5   8   4        0.23       -0.59      3.48 o 
   6   8   4        3.56        2.72      4.01 o 
   7   8   4        8.97        6.46      4.29 o 
   8   8   4       10.69       14.00      5.42 o 
   9   8   4       42.37       50.69      6.69 o 
  -7   9   4        4.08        8.06      7.40 o 
  -6   9   4        0.67        3.07      8.45 o 
  -5   9   4       35.87       25.67      7.39 o 
  -4   9   4       40.41       44.93      8.57 o 
  -3   9   4      117.33      101.39     10.73 o 
  -2   9   4      136.47      140.28     11.13 o 
  -1   9   4       47.89       46.25      6.58 o 
   0   9   4        5.95       11.58      5.00 o 
   1   9   4        0.77       -3.09      5.32 o 
   2   9   4        2.87       -0.66      4.07 o 
   3   9   4        2.78        2.24      4.52 o 
   4   9   4       97.62      111.70      7.20 o 
   5   9   4       28.11       42.97      5.50 o 
   6   9   4        7.24        0.35      6.43 o 
  -1  10   4       19.09       12.61     10.27 o 
   0  10   4       14.63       11.10      7.14 o 
 -15   1   5        1.24        2.08      5.87 o 
 -14   1   5        1.35       -2.62      5.19 o 
 -13   1   5        0.68        2.52      4.11 o 
 -12   1   5        1.49        3.36      4.15 o 
 -11   1   5       86.52       76.15      5.90 o 
 -10   1   5      305.19      290.30      6.87 o 
  -9   1   5       96.93       92.85      4.75 o 
  -8   1   5      384.18      385.83      7.91 o 
  -7   1   5      107.36      113.20      4.57 o 
  -6   1   5      232.29      254.21      6.43 o 
  -5   1   5       52.50       40.46      2.83 o 
  -4   1   5     1012.85     1082.62      9.14 o 
  -3   1   5        6.59        4.38      1.59 o 
  -2   1   5      121.03      120.54      2.60 o 
  -1   1   5     1010.36      998.36      7.42 o 
   0   1   5       81.94       81.69      2.29 o 
   1   1   5       35.75       32.66      1.53 o 
   2   1   5      858.01      887.43      6.48 o 
   3   1   5     1159.68     1238.66      9.21 o 
   4   1   5      220.19      217.41      2.31 o 
   5   1   5      260.34      270.12      5.44 o 
   6   1   5       66.40       62.65      3.31 o 
   7   1   5        1.05        4.07      3.23 o 
   8   1   5       92.46       84.40      4.89 o 
   9   1   5       73.05       70.82      4.78 o 
  10   1   5      458.49      469.52     10.80 o 
  11   1   5      103.34       89.95      6.01 o 
  12   1   5       20.47       20.53      4.58 o 
  13   1   5        5.94       10.42      4.30 o 
  14   1   5        0.02        4.50      4.14 o 
  15   1   5      101.77      108.55      6.50 o 
 -15   2   5        4.80        3.95      5.56 o 
 -14   2   5        1.18        1.68      4.97 o 
 -13   2   5        0.01       -0.18      4.58 o 
 -12   2   5      182.64      188.91      7.85 o 
 -11   2   5       97.41       90.40      4.95 o 
 -10   2   5      551.69      576.24     11.08 o 
  -9   2   5      580.17      571.94     10.49 o 
  -8   2   5      368.04      349.03      8.23 o 
  -7   2   5      244.32      229.09      6.72 o 
  -6   2   5        1.82        1.27      3.04 o 
  -5   2   5      350.91      374.45      9.98 o 
  -4   2   5      520.74      542.53      6.48 o 
  -3   2   5     1958.26     2101.15     14.41 o 
  -2   2   5     1444.86     1507.21     18.18 o 
  -1   2   5     2440.48     2653.28     21.00 o 
   0   2   5      153.84      166.82      3.04 o 
   1   2   5     2543.24     2658.22      9.94 o 
   2   2   5      475.10      486.15      4.79 o 
   3   2   5      481.56      491.89      5.29 o 
   4   2   5      140.08      131.99      2.47 o 
   5   2   5       16.87       10.62      1.64 o 
   6   2   5       20.80       23.28      2.14 o 
   7   2   5        1.43        1.03      1.98 o 
   8   2   5     2047.80     2109.46     14.56 o 
   9   2   5       57.31       57.67      3.38 o 
  10   2   5      112.52      115.62      4.38 o 
  11   2   5        4.49        3.30      3.19 o 
  12   2   5        0.09        2.01      3.72 o 
  13   2   5       10.20       10.15      4.77 o 
  14   2   5        8.31        3.67      4.63 o 
  15   2   5       48.61       66.60      6.34 o 
 -15   3   5       92.45      112.26      7.71 o 
 -14   3   5        1.01        2.13      4.67 o 
 -13   3   5       59.15       58.25      6.81 o 
 -12   3   5       24.74       20.49      6.99 o 
 -11   3   5        1.01       -1.19      3.68 o 
 -10   3   5       65.48       70.99      5.66 o 
  -9   3   5      464.12      462.32     11.26 o 
  -8   3   5      370.58      372.03     26.45 o 
  -7   3   5        3.08        0.31      5.24 o 
  -6   3   5      311.38      312.11      7.70 o 
  -5   3   5        4.22        4.86      1.91 o 
  -4   3   5        3.98        3.27      1.71 o 
  -3   3   5       41.82       46.02      1.90 o 
  -2   3   5      247.01      245.81      2.60 o 
  -1   3   5       12.06       16.12      1.50 o 
   0   3   5      231.06      219.54      4.01 o 
   1   3   5       35.89       39.44      1.42 o 
   2   3   5       24.21       22.36      1.33 o 
   3   3   5       12.56        9.52      1.39 o 
   4   3   5      211.54      195.75      3.78 o 
   5   3   5      236.61      250.45      4.92 o 
   6   3   5      236.15      238.64      5.29 o 
   7   3   5      498.21      512.59      7.98 o 
   8   3   5      781.08      795.98     10.50 o 
   9   3   5        0.75        0.55      2.47 o 
  10   3   5       49.22       47.98      3.48 o 
  11   3   5       90.50       89.08      5.06 o 
  12   3   5        7.39        4.68      4.59 o 
  13   3   5      150.40      166.19      8.20 o 
  14   3   5        0.02        2.82      4.96 o 
 -14   4   5        0.17        1.18      5.82 o 
 -13   4   5      100.79      105.81     10.91 o 
 -12   4   5       23.87       14.43      6.74 o 
 -11   4   5        2.85        4.22      4.23 o 
 -10   4   5       15.11       11.27      5.52 o 
  -9   4   5       33.75       30.87      8.02 o 
  -8   4   5      505.71      500.96     15.95 o 
  -7   4   5        0.25       -3.11      5.91 o 
  -6   4   5        9.18        7.39      1.97 o 
  -5   4   5       16.18       15.36      1.81 o 
  -4   4   5        3.54        2.58      0.79 o 
  -3   4   5       26.39       20.83      2.09 o 
  -2   4   5        1.63        0.88      1.80 o 
  -1   4   5        9.47        6.10      1.76 o 
   0   4   5        9.51       10.46      1.59 o 
   1   4   5       25.34       26.90      1.24 o 
   2   4   5      518.49      560.30      4.67 o 
   3   4   5        0.48        0.31      1.17 o 
   4   4   5       15.47       14.05      1.46 o 
   5   4   5        0.03        0.02      1.41 o 
   6   4   5        6.15        5.62      2.29 o 
   7   4   5      107.22      107.81      4.46 o 
   8   4   5      236.30      228.68      6.27 o 
   9   4   5       74.34       73.29      4.41 o 
  10   4   5       48.04       41.89      4.01 o 
  11   4   5        0.79        1.31      3.96 o 
  12   4   5       83.12       79.13      6.64 o 
  13   4   5        3.76        7.06      5.11 o 
  14   4   5        1.67        0.19      5.19 o 
 -13   5   5       19.21       14.99      7.75 o 
 -12   5   5        0.75       -1.83      7.36 o 
 -11   5   5       40.89       31.36      7.72 o 
 -10   5   5      179.71      181.28     11.71 o 
  -9   5   5       14.55        7.41      6.81 o 
  -8   5   5       91.99       80.18     12.69 o 
  -7   5   5        0.10        0.48      5.40 o 
  -6   5   5        1.76        1.79      5.74 o 
  -5   5   5        8.94       10.07      4.85 o 
  -4   5   5      278.81      261.09     12.29 o 
  -3   5   5      801.23      765.52     17.37 o 
  -2   5   5       23.67       23.35      3.05 o 
  -1   5   5      124.00      112.97      4.30 o 
   0   5   5        0.11        1.28      2.25 o 
   1   5   5      606.57      590.29      9.22 o 
   2   5   5        1.08        1.18      1.39 o 
   3   5   5      137.80      137.71      3.81 o 
   4   5   5       28.92       31.25      2.56 o 
   5   5   5        0.50       -1.52      2.52 o 
   6   5   5        1.03        3.75      2.82 o 
   7   5   5       11.99        9.94      3.14 o 
   8   5   5      343.59      343.29      8.68 o 
   9   5   5       20.80       18.61      3.92 o 
  10   5   5       99.80       95.96      7.46 o 
  11   5   5       99.87      105.24      7.92 o 
  12   5   5       13.36        9.99      5.92 o 
  13   5   5       16.98       19.68      5.36 o 
 -12   6   5       16.22       17.16      7.83 o 
 -11   6   5        7.49        2.77      6.95 o 
 -10   6   5        0.97        6.20      6.47 o 
  -9   6   5        8.27        6.77      6.22 o 
  -8   6   5        5.13        3.61      5.95 o 
  -7   6   5       64.05       57.98      9.83 o 
  -6   6   5      265.31      222.91     11.57 o 
  -5   6   5        0.42       -0.53      6.25 o 
  -4   6   5      269.18      234.51     14.50 o 
  -3   6   5      986.10      958.93     21.36 o 
  -2   6   5      167.42      180.26     10.36 o 
  -1   6   5        4.43        5.18      3.88 o 
   0   6   5        3.74        2.01      4.15 o 
   1   6   5     1387.28     1386.83     13.27 o 
   2   6   5       37.84       35.99      3.36 o 
   3   6   5      598.96      599.74      9.32 o 
   4   6   5      591.83      601.77      9.55 o 
   5   6   5        0.03        0.51      2.94 o 
   6   6   5       10.20       12.44      3.04 o 
   7   6   5        2.19        1.62      3.15 o 
   8   6   5        5.76        5.53      4.53 o 
   9   6   5       18.71       16.73      5.01 o 
  10   6   5        0.26        0.66      5.59 o 
  11   6   5       16.15       13.58      5.58 o 
  12   6   5        0.06        2.50      6.29 o 
 -11   7   5       48.02       72.19      9.64 o 
 -10   7   5       59.37       59.79     12.47 o 
  -9   7   5       31.09       37.63      7.43 o 
  -8   7   5        8.59        3.73      6.05 o 
  -7   7   5       25.74       19.14      6.95 o 
  -6   7   5        1.39        7.27      6.14 o 
  -5   7   5       17.87       20.69      6.69 o 
  -4   7   5      107.58       98.42      9.02 o 
  -3   7   5        8.23       10.25      6.31 o 
  -2   7   5       26.96       23.13      6.89 o 
  -1   7   5      150.11      154.11      7.64 o 
   0   7   5      372.47      359.10      9.50 o 
   1   7   5       56.31       62.26      4.04 o 
   2   7   5       84.97       82.91      4.57 o 
   3   7   5       52.10       48.29      3.94 o 
   4   7   5        2.06        1.25      2.94 o 
   5   7   5       15.67       19.46      3.28 o 
   6   7   5       15.54       10.37      3.41 o 
   7   7   5       71.92       65.34      6.07 o 
   8   7   5        6.21        1.95      5.11 o 
   9   7   5        0.04        0.25      5.14 o 
  10   7   5        7.31        6.45      6.03 o 
  -9   8   5       23.57       26.41      9.87 o 
  -8   8   5        7.91       11.29      8.45 o 
  -7   8   5        9.34        8.14      6.78 o 
  -6   8   5       46.88       54.27      8.75 o 
  -5   8   5      176.92      188.60     12.36 o 
  -4   8   5       15.07       11.41      6.43 o 
  -3   8   5        0.07        0.62      6.71 o 
  -2   8   5      175.29      180.61     11.81 o 
  -1   8   5       54.22       53.81      8.03 o 
   0   8   5       24.07       19.11      3.99 o 
   1   8   5        1.00        1.94      3.67 o 
   2   8   5       26.41       18.78      3.96 o 
   3   8   5       97.51       90.86      5.91 o 
   4   8   5        2.51        2.90      4.12 o 
   5   8   5       64.12       67.04      6.86 o 
   6   8   5       19.08       25.08      5.73 o 
   7   8   5       27.90       29.13      7.46 o 
   8   8   5       11.14       14.05      7.14 o 
  -6   9   5       33.55       35.50      7.74 o 
  -5   9   5        0.02       -0.04      8.56 o 
  -4   9   5        7.60        9.68      8.44 o 
  -3   9   5       28.76       24.65      8.18 o 
  -2   9   5       11.00       11.08      7.42 o 
  -1   9   5       40.86       39.58      6.65 o 
   0   9   5        1.00        1.07      6.76 o 
   1   9   5       22.47       15.57      5.56 o 
   2   9   5       43.67       32.98      5.85 o 
   3   9   5       29.26       20.28      5.31 o 
   4   9   5       94.04       92.24      7.83 o 
   5   9   5       98.45      106.98      8.19 o 
 -15   0   6        0.15        6.61      7.92 o 
 -14   0   6       25.01       22.64      6.94 o 
 -13   0   6       17.31       16.45      6.71 o 
 -12   0   6       11.31        6.56      6.27 o 
 -11   0   6        9.32        6.70      5.47 o 
 -10   0   6     1016.36     1049.31     53.31 o 
  -9   0   6       11.07        8.10      5.24 o 
  -8   0   6      262.04      276.97     10.84 o 
  -7   0   6      184.42      184.47      6.85 o 
  -6   0   6        6.01        3.48      3.49 o 
  -5   0   6       74.98       73.59      5.09 o 
  -4   0   6      413.11      425.48     13.22 o 
  -3   0   6       15.56       20.29      2.07 o 
  -2   0   6        1.63        3.10      1.57 o 
  -1   0   6      330.81      325.98      4.82 o 
   0   0   6      231.70      240.23      4.42 o 
   1   0   6      580.70      636.46      6.65 o 
   2   0   6       57.39       50.03      1.73 o 
   3   0   6     1098.84     1137.77     13.62 o 
   4   0   6       14.36       16.46      2.04 o 
   5   0   6       54.10       51.33      3.07 o 
   6   0   6        0.75       -0.53      2.24 o 
   7   0   6     1152.29     1167.88     22.95 o 
   8   0   6       26.13       30.39      6.70 o 
   9   0   6     1843.92     1849.19     71.99 o 
  10   0   6      137.54      126.23      9.49 o 
  11   0   6        2.39       -2.34      5.71 o 
  12   0   6       76.43       60.99      8.36 o 
  13   0   6        8.12        3.84      6.24 o 
  14   0   6       13.05       11.76      7.18 o 
  15   0   6       44.53       53.84     11.77 o 
 -15   1   6        7.74       12.57      5.36 o 
 -14   1   6        7.98        5.53      4.63 o 
 -13   1   6      111.76      120.35      6.94 o 
 -12   1   6      566.43      567.75     12.62 o 
 -11   1   6        3.77        3.55      4.21 o 
 -10   1   6        0.13        0.78      3.07 o 
  -9   1   6       23.18       21.55      3.63 o 
  -8   1   6       34.24       35.22      3.41 o 
  -7   1   6        8.22        5.76      2.66 o 
  -6   1   6       10.97        9.03      2.47 o 
  -5   1   6      364.59      370.19      6.25 o 
  -4   1   6       90.00       87.28      3.31 o 
  -3   1   6      697.26      762.00      6.81 o 
  -2   1   6      391.19      403.17      4.55 o 
  -1   1   6      368.51      350.97      4.03 o 
   0   1   6       28.34       28.31      1.19 o 
   1   1   6       45.46       38.24      1.63 o 
   2   1   6      342.15      387.75      5.64 o 
   3   1   6        6.13       13.87      1.94 o 
   4   1   6      336.05      332.74      5.06 o 
   5   1   6       11.46        9.91      0.83 o 
   6   1   6      174.51      177.90      4.66 o 
   7   1   6        0.00        0.07      2.13 o 
   8   1   6       19.95       13.55      3.95 o 
   9   1   6        1.91        3.06      3.60 o 
  10   1   6        3.31        4.42      3.69 o 
  11   1   6      577.89      591.38     15.43 o 
  12   1   6       97.27       95.77      7.63 o 
  13   1   6       12.26       11.27      5.62 o 
  14   1   6        0.01       -3.51      6.04 o 
 -15   2   6        2.73        2.76      5.23 o 
 -14   2   6       45.79       49.79      5.43 o 
 -13   2   6        0.95        1.94      4.50 o 
 -12   2   6       12.37       12.71      4.27 o 
 -11   2   6      131.39      149.23      5.92 o 
 -10   2   6      176.42      174.64      6.03 o 
  -9   2   6      155.55      156.28      5.60 o 
  -8   2   6       29.44       25.13      3.32 o 
  -7   2   6       97.93       93.24      4.29 o 
  -6   2   6       76.68       66.05      3.64 o 
  -5   2   6       61.04       62.24      2.83 o 
  -4   2   6      414.39      427.98     10.65 o 
  -3   2   6      259.38      279.74      4.61 o 
  -2   2   6       15.64       24.28      3.22 o 
  -1   2   6       31.54       40.42      2.68 o 
   0   2   6       17.77       20.26      1.71 o 
   1   2   6      253.05      253.92      4.49 o 
   2   2   6      390.76      431.83      4.33 o 
   3   2   6        0.00        0.96      1.51 o 
   4   2   6      270.14      281.58      5.10 o 
   5   2   6       33.81       29.44      2.93 o 
   6   2   6        0.43        1.80      1.44 o 
   7   2   6       24.25       26.71      2.59 o 
   8   2   6       45.33       46.52      3.15 o 
   9   2   6      303.88      300.85      6.25 o 
  10   2   6       14.59       11.40      2.71 o 
  11   2   6       12.84       14.01      4.11 o 
  12   2   6        6.07       10.43      4.44 o 
  13   2   6        1.52        2.61      4.90 o 
  14   2   6        0.00       -0.20      5.20 o 
 -14   3   6        0.38        0.59      4.95 o 
 -13   3   6        9.01       11.20      4.89 o 
 -12   3   6        2.76        3.54      4.63 o 
 -11   3   6       26.87       28.53      4.19 o 
 -10   3   6       14.08       15.79      3.63 o 
  -9   3   6        5.05        2.98      4.18 o 
  -8   3   6      278.61      269.41      9.26 o 
  -7   3   6        4.02        9.59      5.59 o 
  -6   3   6       55.99       43.30      3.79 o 
  -5   3   6      278.02      288.27      7.14 o 
  -4   3   6       59.24       54.86      2.55 o 
  -3   3   6       35.17       32.11      1.34 o 
  -2   3   6       26.98       25.09      2.06 o 
  -1   3   6       17.09       15.00      1.84 o 
   0   3   6      265.46      244.69      6.14 o 
   1   3   6       23.90       22.82      1.87 o 
   2   3   6       63.25       58.03      1.70 o 
   3   3   6       76.55       78.03      2.81 o 
   4   3   6      139.75      154.78      2.85 o 
   5   3   6       16.10       18.25      1.71 o 
   6   3   6      155.76      156.86      4.07 o 
   7   3   6      710.67      700.91      8.20 o 
   8   3   6       19.03       21.12      2.69 o 
   9   3   6      157.69      161.19      4.94 o 
  10   3   6       42.53       36.95      4.05 o 
  11   3   6        0.98        1.81      4.22 o 
  12   3   6       10.63       11.63      4.67 o 
  13   3   6       34.38       42.39      5.80 o 
  14   3   6      284.91      340.92     11.96 o 
 -14   4   6        2.20       -1.66     13.12 o 
 -13   4   6       31.38       40.19      7.90 o 
 -12   4   6        1.59       -2.81      7.24 o 
 -11   4   6        0.32       -1.55      6.08 o 
 -10   4   6       99.61      112.70      8.51 o 
  -9   4   6        3.35        3.01      6.59 o 
  -8   4   6        7.21        6.09      5.60 o 
  -7   4   6       45.78       45.33      6.34 o 
  -6   4   6       21.13       26.45      6.33 o 
  -5   4   6        0.23        0.77      2.67 o 
  -4   4   6        9.21        8.97      0.87 o 
  -3   4   6       94.02       88.87      3.58 o 
  -2   4   6        2.78        3.82      1.28 o 
  -1   4   6       25.19       22.54      2.14 o 
   0   4   6      292.45      269.42      4.08 o 
   1   4   6        5.49        6.16      1.23 o 
   2   4   6      486.57      480.45      4.90 o 
   3   4   6      123.56      120.56      2.56 o 
   4   4   6       32.89       36.22      2.30 o 
   5   4   6       57.52       58.05      2.82 o 
   6   4   6       48.92       47.12      3.03 o 
   7   4   6       28.41       30.96      2.96 o 
   8   4   6        2.12        4.91      3.85 o 
   9   4   6      593.30      608.73     12.45 o 
  10   4   6       95.44      102.78      5.32 o 
  11   4   6       10.93       11.59      4.26 o 
  12   4   6        0.00        2.67      5.32 o 
  13   4   6        8.77       11.55      5.48 o 
 -13   5   6        0.04        0.84      8.46 o 
 -12   5   6       10.48        3.67      8.07 o 
 -11   5   6      145.95      154.23     11.84 o 
 -10   5   6        7.66        3.98      7.03 o 
  -9   5   6      341.56      334.35     14.85 o 
  -8   5   6      140.48      134.61     10.06 o 
  -7   5   6       66.02       61.02      7.92 o 
  -6   5   6        2.98        1.34      6.21 o 
  -5   5   6       41.31       36.82      6.81 o 
  -4   5   6        3.49        6.98      5.44 o 
  -3   5   6      150.30      145.55     10.93 o 
  -2   5   6      774.15      775.10     18.18 o 
  -1   5   6       52.51       46.64      3.26 o 
   0   5   6       99.67       98.25      3.86 o 
   1   5   6       43.77       41.74      2.43 o 
   2   5   6      325.74      329.76      7.20 o 
   3   5   6      277.03      275.95      5.82 o 
   4   5   6       19.11       17.75      2.27 o 
   5   5   6       50.04       47.28      2.95 o 
   6   5   6       49.10       51.67      3.32 o 
   7   5   6       10.76        8.31      3.73 o 
   8   5   6       65.22       55.17      4.81 o 
   9   5   6        1.82        0.38      3.87 o 
  10   5   6       21.03       20.42      4.69 o 
  11   5   6        7.15        7.55      4.65 o 
  12   5   6        0.59       -0.88      6.04 o 
 -11   6   6        6.04       17.72      7.88 o 
 -10   6   6      118.11      123.08     10.89 o 
  -9   6   6       26.02       15.37      7.69 o 
  -8   6   6        4.35        5.79      6.54 o 
  -7   6   6       63.44       53.54      8.05 o 
  -6   6   6       67.09       69.78      8.94 o 
  -5   6   6        3.53        5.38      5.62 o 
  -4   6   6      122.78      129.63      9.76 o 
  -3   6   6      186.91      194.05     11.06 o 
  -2   6   6       75.78       81.56      8.39 o 
  -1   6   6      197.49      201.06     11.26 o 
   0   6   6        9.00        4.90      3.93 o 
   1   6   6        7.81        5.56      4.37 o 
   2   6   6      111.97      110.89      4.44 o 
   3   6   6      226.36      226.73      5.92 o 
   4   6   6       55.27       53.33      3.57 o 
   5   6   6       49.59       40.83      4.75 o 
   6   6   6      198.86      193.29      7.31 o 
   7   6   6      155.86      161.20      8.13 o 
   8   6   6       79.01       87.14      6.70 o 
   9   6   6        9.18       10.48      5.23 o 
  10   6   6        0.06        1.20      5.47 o 
  11   6   6        0.00       -0.74      7.76 o 
 -10   7   6       69.96       76.78      9.85 o 
  -9   7   6       25.71       31.10      7.78 o 
  -8   7   6       36.37       42.60      8.81 o 
  -7   7   6      157.22      175.96     12.30 o 
  -6   7   6        2.30        2.00      6.60 o 
  -5   7   6       77.99       88.48      9.36 o 
  -4   7   6        1.09        1.76      6.67 o 
  -3   7   6        1.20       -1.25      6.47 o 
  -2   7   6      295.76      306.05     28.57 o 
  -1   7   6       18.77       11.67      6.37 o 
   0   7   6      106.25      105.32      6.65 o 
   1   7   6       14.34       11.83      4.13 o 
   2   7   6        0.19       -0.28      3.49 o 
   3   7   6       23.58       27.27      3.99 o 
   4   7   6       22.63       21.16      5.31 o 
   5   7   6       38.25       32.60      5.72 o 
   6   7   6       57.19       53.58      6.26 o 
   7   7   6        2.20       -0.86      6.25 o 
   8   7   6       17.93       29.49      7.70 o 
   9   7   6        3.44        1.54      8.01 o 
  10   7   6       33.56       35.33      9.17 o 
  -8   8   6       40.47       41.82      8.89 o 
  -7   8   6        4.28        4.91      6.78 o 
  -6   8   6        2.74       12.73      7.87 o 
  -5   8   6        6.24        2.20      6.50 o 
  -4   8   6      156.71      164.23     11.90 o 
  -3   8   6        7.05        6.18      5.82 o 
  -2   8   6       21.35       20.83      8.00 o 
  -1   8   6      172.71      176.03      9.53 o 
   0   8   6       35.17       32.18      7.60 o 
   1   8   6        9.43        6.75      4.63 o 
   2   8   6      101.04       98.74      9.48 o 
   3   8   6       86.15       78.58      7.03 o 
   4   8   6       90.27       98.60      7.48 o 
   5   8   6       84.16       90.21      7.70 o 
   6   8   6       14.97       20.23      5.68 o 
   7   8   6        1.42       -0.72      8.10 o 
  -4   9   6       97.61      111.21     19.02 o 
  -3   9   6        0.01        3.64      7.44 o 
  -2   9   6        3.78        1.28      8.13 o 
  -1   9   6       25.24       31.25      6.52 o 
   0   9   6       18.55       15.61      7.46 o 
   1   9   6      213.24      222.14     14.09 o 
   2   9   6        0.19       -0.91      6.39 o 
   3   9   6        4.37        4.87      6.20 o 
   4   9   6        0.11        5.09      6.43 o 
 -14   1   7        0.84        1.08      4.44 o 
 -13   1   7        1.69        2.55      4.20 o 
 -12   1   7      156.80      173.06      7.11 o 
 -11   1   7      169.31      160.52      6.64 o 
 -10   1   7       12.47       12.44      3.09 o 
  -9   1   7      485.15      504.96      9.19 o 
  -8   1   7       19.15       21.26      3.25 o 
  -7   1   7       24.90       26.96      3.14 o 
  -6   1   7       66.02       63.82      3.63 o 
  -5   1   7      159.46      165.95      4.64 o 
  -4   1   7      669.11      675.65      7.95 o 
  -3   1   7      129.71      140.62      3.64 o 
  -2   1   7      586.12      618.15      5.81 o 
  -1   1   7      118.71       99.41      2.42 o 
   0   1   7      771.06      776.15      9.89 o 
   1   1   7      373.46      380.13      4.31 o 
   2   1   7      122.86      111.76      2.84 o 
   3   1   7       46.12       44.13      3.37 o 
   4   1   7       17.42       11.94      2.03 o 
   5   1   7      155.42      151.48      3.83 o 
   6   1   7        0.24        0.32      0.61 o 
   7   1   7      544.09      576.43     17.09 o 
   8   1   7       46.74       42.47      4.53 o 
   9   1   7       73.25       63.26      5.10 o 
  10   1   7       59.75       45.75      6.16 o 
  11   1   7        1.17        0.28      5.19 o 
  12   1   7        2.39        1.12      5.15 o 
  13   1   7       11.04       12.87      5.72 o 
  14   1   7        4.38        5.47      5.85 o 
 -14   2   7       22.42       15.21      5.36 o 
 -13   2   7        2.15        2.81      4.79 o 
 -12   2   7       60.67       69.63      5.30 o 
 -11   2   7       82.98       86.08      4.94 o 
 -10   2   7       71.30       69.11      4.61 o 
  -9   2   7      355.01      367.90      8.12 o 
  -8   2   7       89.33       82.38      4.44 o 
  -7   2   7      104.99       86.28      4.20 o 
  -6   2   7       55.80       52.86      3.41 o 
  -5   2   7       30.18       28.62      2.85 o 
  -4   2   7      119.59      128.82      3.67 o 
  -3   2   7       42.04       38.68      3.58 o 
  -2   2   7      249.60      275.49      5.60 o 
  -1   2   7       55.43       53.66      3.06 o 
   0   2   7      572.05      557.37      5.54 o 
   1   2   7      575.71      628.00      8.07 o 
   2   2   7      593.23      600.13      7.37 o 
   3   2   7      109.54      121.17      3.24 o 
   4   2   7      340.86      344.12      6.08 o 
   5   2   7       22.40       17.58      2.85 o 
   6   2   7       29.57       25.01      4.22 o 
   7   2   7       11.75        8.37      4.05 o 
   8   2   7      299.55      285.94      7.37 o 
   9   2   7      270.81      270.42      7.47 o 
  10   2   7      213.77      220.18      7.11 o 
  11   2   7       39.11       38.83      5.10 o 
  12   2   7        3.01        3.34      4.34 o 
  13   2   7        0.02       -3.78      4.70 o 
  14   2   7        1.49        8.14     12.44 o 
 -14   3   7       46.24       58.11      7.62 o 
 -13   3   7       10.50        6.27      4.82 o 
 -12   3   7        2.74        4.00      4.80 o 
 -11   3   7       25.83       28.31      4.30 o 
 -10   3   7      123.64      118.49      5.91 o 
  -9   3   7      151.01      146.49      6.22 o 
  -8   3   7      249.27      237.30      7.14 o 
  -7   3   7       53.26       51.55      3.75 o 
  -6   3   7       35.57       29.86      2.94 o 
  -5   3   7        1.67        1.05      1.69 o 
  -4   3   7       62.48       57.74      1.84 o 
  -3   3   7       55.31       62.58      3.49 o 
  -2   3   7       22.05       27.53      2.27 o 
  -1   3   7      308.39      300.61      5.45 o 
   0   3   7      301.83      317.46      5.34 o 
   1   3   7       44.04       45.01      2.15 o 
   2   3   7        0.03        0.74      0.91 o 
   3   3   7      186.10      192.99      4.71 o 
   4   3   7       32.78       32.30      2.66 o 
   5   3   7      206.86      200.72      5.01 o 
   6   3   7       43.35       44.30      3.73 o 
   7   3   7      258.03      263.68      7.32 o 
   8   3   7       50.35       46.87      4.19 o 
   9   3   7        0.67        2.25      3.43 o 
  10   3   7      204.59      199.94      6.96 o 
  11   3   7       10.91        5.78      4.52 o 
  12   3   7        0.53        0.68      4.36 o 
  13   3   7       13.32       11.90      5.37 o 
 -13   4   7       14.30       10.62      7.77 o 
 -12   4   7       22.55       11.11      6.82 o 
 -11   4   7      111.60      119.54     10.45 o 
 -10   4   7      146.91      136.11      6.36 o 
  -9   4   7       76.70       81.57      5.19 o 
  -8   4   7       78.51       64.78      7.76 o 
  -7   4   7        8.04        8.09      5.67 o 
  -6   4   7        6.18        3.73      5.57 o 
  -5   4   7       38.37       34.31      3.23 o 
  -4   4   7       78.30       82.09      5.44 o 
  -3   4   7      558.15      529.84     22.23 o 
  -2   4   7      166.99      167.46      8.93 o 
  -1   4   7       17.56       15.91      1.44 o 
   0   4   7       18.96       14.42      1.79 o 
   1   4   7       15.00       15.06      1.99 o 
   2   4   7       93.83       85.20      2.84 o 
   3   4   7      257.42      262.64      4.69 o 
   4   4   7       10.54        8.11      2.41 o 
   5   4   7       78.85       73.08      3.89 o 
   6   4   7       15.20       13.91      3.32 o 
   7   4   7      621.85      650.56     11.81 o 
   8   4   7      502.23      526.96     10.04 o 
   9   4   7       48.21       49.94      4.35 o 
  10   4   7      155.32      170.33      6.72 o 
  11   4   7       33.47       28.42      4.92 o 
  12   4   7       89.96       99.35      7.09 o 
 -12   5   7        6.46        7.30      8.55 o 
 -11   5   7      127.16      135.25     11.24 o 
 -10   5   7        4.14        1.14      5.88 o 
  -9   5   7       81.95       69.92      8.86 o 
  -8   5   7        7.19        3.39      6.70 o 
  -7   5   7        3.14       -0.25      5.43 o 
  -6   5   7        5.70        2.52      6.16 o 
  -5   5   7        4.43        1.05      4.83 o 
  -4   5   7        3.26        7.62      5.62 o 
  -3   5   7       64.72       67.01      7.82 o 
  -2   5   7      143.92      138.89      9.15 o 
  -1   5   7       56.17       46.06      6.63 o 
   0   5   7       62.55       54.39      6.05 o 
   1   5   7       38.94       35.80      6.49 o 
   2   5   7      452.48      415.77     11.61 o 
   3   5   7      653.95      649.85     14.24 o 
   4   5   7        7.26        4.52      3.01 o 
   5   5   7        1.35        0.99      3.46 o 
   6   5   7       55.63       52.39      5.47 o 
   7   5   7       53.00       58.89      6.23 o 
   8   5   7        3.29        2.46      4.59 o 
   9   5   7       51.97       50.23      6.43 o 
  10   5   7      134.57      131.03      7.28 o 
  11   5   7       21.98       21.24      5.95 o 
 -11   6   7        3.95        9.13      9.17 o 
 -10   6   7       40.12       33.84      7.85 o 
  -9   6   7        7.40       19.98      7.48 o 
  -8   6   7       43.60       46.73      8.79 o 
  -7   6   7        2.28        3.85      6.41 o 
  -6   6   7       17.53        9.09      6.74 o 
  -5   6   7      105.58       78.32      8.83 o 
  -4   6   7      152.34      135.61     10.61 o 
  -3   6   7       55.37       60.12      8.72 o 
  -2   6   7     1200.25     1140.11     24.29 o 
  -1   6   7      155.31      139.55      9.77 o 
   0   6   7       12.19        6.17      5.33 o 
   1   6   7      130.84      138.64      7.84 o 
   2   6   7       51.57       50.67      6.20 o 
   3   6   7      237.12      231.94      9.65 o 
   4   6   7        7.89        6.47      4.62 o 
   5   6   7      147.77      134.06      8.11 o 
   6   6   7       78.62       86.09      7.58 o 
   7   6   7       14.24       14.59      6.75 o 
   8   6   7       26.39       27.02      7.83 o 
   9   6   7        0.98        0.40      7.88 o 
  10   6   7        4.54        4.73      8.27 o 
  -9   7   7       56.56       58.96      9.39 o 
  -8   7   7       52.03       49.47      8.39 o 
  -7   7   7       20.32       23.87      7.69 o 
  -6   7   7       46.41       43.19      7.68 o 
  -5   7   7       15.21       11.67      7.21 o 
  -4   7   7      101.30       77.37      9.66 o 
  -3   7   7       36.43       31.41      6.94 o 
  -2   7   7        5.36       -4.12      6.82 o 
  -1   7   7       48.63       61.63      8.95 o 
   0   7   7       52.14       47.18      6.35 o 
   1   7   7       20.45       15.32      4.53 o 
   2   7   7       16.73       20.77      5.20 o 
   3   7   7      159.87      155.98     10.57 o 
   4   7   7        6.17        6.22      4.95 o 
   5   7   7       22.17       21.72      5.85 o 
   6   7   7        3.47        4.31      4.93 o 
   7   7   7       10.85       13.18      6.89 o 
   8   7   7        1.31        0.74      7.69 o 
   9   7   7        1.15        0.50      7.59 o 
  -7   8   7        0.79       -5.62      8.28 o 
  -6   8   7       15.90       24.02      8.08 o 
  -5   8   7        1.26        2.25      8.23 o 
  -4   8   7       57.28       59.63      9.03 o 
  -3   8   7        0.47        2.41      7.49 o 
  -2   8   7       37.71       39.36      8.63 o 
  -1   8   7       40.02       36.33      6.11 o 
   0   8   7       81.46       70.31      8.86 o 
   1   8   7        6.50        4.68      4.91 o 
   2   8   7        1.55        2.35      5.37 o 
   3   8   7       13.58       12.81      5.28 o 
   4   8   7       40.28       33.56      5.87 o 
   5   8   7        4.88        2.04      5.82 o 
   6   8   7        0.14        0.11      6.56 o 
  -2   9   7       10.00       17.70      8.29 o 
  -1   9   7        0.04        3.16     13.10 o 
   0   9   7      134.32      140.35     11.68 o 
   1   9   7        4.16       -4.92      8.65 o 
 -14   0   8      246.99      254.38     14.06 o 
 -13   0   8       17.05        8.57      6.69 o 
 -12   0   8        9.82       13.81      5.81 o 
 -11   0   8       20.44       26.67      6.24 o 
 -10   0   8        0.05        0.78      5.59 o 
  -9   0   8      224.73      228.32     10.80 o 
  -8   0   8       33.34       30.09      5.62 o 
  -7   0   8        0.80        2.69      3.77 o 
  -6   0   8      781.11      814.59     13.09 o 
  -5   0   8       16.49       15.73      3.33 o 
  -4   0   8      152.92      145.01      4.43 o 
  -3   0   8        0.21        0.47      1.89 o 
  -2   0   8      170.45      166.83      4.20 o 
  -1   0   8       22.95       24.82      2.35 o 
   0   0   8        0.75        1.87      1.71 o 
   1   0   8      170.93      180.06      5.91 o 
   2   0   8      150.06      160.42      6.15 o 
   3   0   8      435.08      497.34     19.50 o 
   4   0   8       55.17       66.74      7.17 o 
   5   0   8      116.33      117.95      3.59 o 
   6   0   8       98.98       80.86      7.44 o 
   7   0   8       31.74       34.19      9.23 o 
   8   0   8       33.36       38.44      9.49 o 
   9   0   8      236.71      254.11     18.40 o 
  10   0   8      422.81      400.00     23.56 o 
  11   0   8       20.36       25.31     10.63 o 
  12   0   8        0.99        4.66      8.54 o 
  13   0   8       34.53       23.54      9.98 o 
 -14   1   8        0.81       -0.62      4.63 o 
 -13   1   8      152.06      172.60      7.62 o 
 -12   1   8        6.02        9.43      4.22 o 
 -11   1   8       80.53       84.17      5.33 o 
 -10   1   8      131.46      138.38      5.40 o 
  -9   1   8       19.63       15.35      3.18 o 
  -8   1   8        0.81        2.58      2.69 o 
  -7   1   8        8.79        8.05      2.61 o 
  -6   1   8        0.03       -0.59      2.41 o 
  -5   1   8       78.39       78.34      3.55 o 
  -4   1   8      237.21      260.61      5.34 o 
  -3   1   8      134.64      132.90      3.36 o 
  -2   1   8      392.66      396.98      6.45 o 
  -1   1   8      529.27      490.21      6.32 o 
   0   1   8      122.87      123.99      2.50 o 
   1   1   8      471.75      459.48      7.54 o 
   2   1   8       49.33       53.21      2.28 o 
   3   1   8       66.07       71.05      2.42 o 
   4   1   8       46.61       47.78      2.80 o 
   5   1   8      157.47      159.74      4.22 o 
   6   1   8       16.87       14.65      4.73 o 
   7   1   8        0.66       -1.42      4.67 o 
   8   1   8      484.53      512.48     13.04 o 
   9   1   8       51.94       43.64      5.75 o 
  10   1   8       11.60        9.08      7.15 o 
  11   1   8       43.70       47.18      7.94 o 
  12   1   8        5.08        5.91      7.53 o 
  13   1   8        3.55       12.62      7.85 o 
 -13   2   8       79.73       83.66      7.46 o 
 -12   2   8       70.85       77.09      5.69 o 
 -11   2   8       81.70       87.56      5.03 o 
 -10   2   8      188.56      178.24      6.65 o 
  -9   2   8      288.23      271.08      7.25 o 
  -8   2   8       45.78       41.17      3.80 o 
  -7   2   8      285.95      307.61      6.94 o 
  -6   2   8      455.23      442.34      7.62 o 
  -5   2   8        0.27       -0.09      1.90 o 
  -4   2   8       21.93       19.59      1.77 o 
  -3   2   8      313.12      292.52      7.53 o 
  -2   2   8      564.76      579.85      8.32 o 
  -1   2   8       28.60       29.68      2.94 o 
   0   2   8        0.26        0.18      0.95 o 
   1   2   8      167.32      170.62      5.20 o 
   2   2   8      105.01       88.37      1.99 o 
   3   2   8      154.16      153.93      3.70 o 
   4   2   8       29.16       32.45      2.36 o 
   5   2   8       10.27        6.35      2.87 o 
   6   2   8       21.63       19.97      4.76 o 
   7   2   8      182.40      195.33      6.88 o 
   8   2   8        8.65        8.53      3.42 o 
   9   2   8        2.60        3.19      3.37 o 
  10   2   8       72.80       73.51      4.98 o 
  11   2   8        1.05        1.51      4.59 o 
  12   2   8        4.10        5.38      4.96 o 
  13   2   8       42.56       40.32      6.00 o 
 -13   3   8        0.02        1.15      6.37 o 
 -12   3   8        7.32       10.77      6.77 o 
 -11   3   8       22.66       28.53      7.24 o 
 -10   3   8       15.43       13.26      5.01 o 
  -9   3   8        0.85       -0.15      4.13 o 
  -8   3   8      130.94      126.44      6.75 o 
  -7   3   8        2.04        0.72      4.05 o 
  -6   3   8        0.00       -0.52      2.23 o 
  -5   3   8       88.92       95.70      5.47 o 
  -4   3   8        3.18        6.90      3.44 o 
  -3   3   8       58.86       62.86      3.58 o 
  -2   3   8      360.93      313.15      5.49 o 
  -1   3   8       53.59       62.24      3.45 o 
   0   3   8      123.76      124.63      4.90 o 
   1   3   8      123.64      140.90      5.35 o 
   2   3   8      302.71      327.63      7.58 o 
   3   3   8        5.64        2.28      1.54 o 
   4   3   8        2.72        2.60      2.03 o 
   5   3   8       18.40       14.75      2.95 o 
   6   3   8        5.48        2.59      2.93 o 
   7   3   8       20.22       21.38      3.47 o 
   8   3   8      685.06      687.61     11.41 o 
   9   3   8      149.51      159.77      6.40 o 
  10   3   8        0.49        0.91      3.67 o 
  11   3   8        8.42        7.87      4.82 o 
  12   3   8        1.59       -4.01      5.13 o 
 -12   4   8        0.04        0.83      8.31 o 
 -11   4   8       53.89       52.43      8.06 o 
 -10   4   8        0.80       -3.09      5.05 o 
  -9   4   8        3.51        6.44      4.29 o 
  -8   4   8        0.46        2.70      4.47 o 
  -7   4   8      116.84      126.09      7.59 o 
  -6   4   8       31.22       31.95      5.24 o 
  -5   4   8        0.04        2.88      5.29 o 
  -4   4   8      106.17       97.12      7.79 o 
  -3   4   8        3.93        2.47      5.28 o 
  -2   4   8        0.88        1.30      4.86 o 
  -1   4   8      181.24      166.74     17.26 o 
   0   4   8       10.72       15.51      2.65 o 
   1   4   8        5.43        1.51      2.60 o 
   2   4   8       17.80       19.65      3.59 o 
   3   4   8      199.02      190.99      8.18 o 
   4   4   8        7.00        2.05      3.19 o 
   5   4   8      128.12      131.07      5.48 o 
   6   4   8      218.70      239.90      8.09 o 
   7   4   8       72.10       76.11      5.69 o 
   8   4   8        2.80        5.83      4.36 o 
   9   4   8       66.94       70.73      5.99 o 
  10   4   8       48.20       42.35      6.86 o 
  11   4   8        0.00        1.56      5.79 o 
  12   4   8        1.85        4.40     11.77 o 
 -11   5   8       26.09       30.70      8.06 o 
 -10   5   8      168.34      208.91     10.12 o 
  -9   5   8       34.43       31.40      5.67 o 
  -8   5   8       32.40       27.27      6.29 o 
  -7   5   8       63.52       57.91      7.92 o 
  -6   5   8        0.47        1.72      5.32 o 
  -5   5   8      176.82      165.05     10.41 o 
  -4   5   8        8.08       15.37      6.32 o 
  -3   5   8        5.14       -1.14      5.86 o 
  -2   5   8       46.91       41.10      6.50 o 
  -1   5   8        4.36        5.69      5.11 o 
   0   5   8      389.41      399.29     18.29 o 
   1   5   8        0.54       -0.94      5.65 o 
   2   5   8      119.73      126.12      9.22 o 
   3   5   8      163.38      169.00      8.40 o 
   4   5   8        0.06       -1.34      4.64 o 
   5   5   8      100.70      108.36      7.48 o 
   6   5   8       17.01       14.29      6.90 o 
   7   5   8       19.45       23.01      6.83 o 
   8   5   8        7.95        8.53      5.12 o 
   9   5   8        0.92       -0.81      5.65 o 
  10   5   8       86.12       92.72     10.35 o 
  11   5   8       82.82       93.55     15.57 o 
 -10   6   8      216.28      182.65     12.94 o 
  -9   6   8       96.67      118.95     11.33 o 
  -8   6   8        5.18        3.98      7.47 o 
  -7   6   8        0.97        0.76      6.22 o 
  -6   6   8        9.17        8.94      6.96 o 
  -5   6   8       16.95       17.93      7.08 o 
  -4   6   8        6.88        2.26      6.07 o 
  -3   6   8      296.30      296.78     13.62 o 
  -2   6   8       79.43       66.76      7.92 o 
  -1   6   8        0.78       -1.47      6.23 o 
   0   6   8        6.18        5.81      6.33 o 
   1   6   8       20.47       21.48      5.86 o 
   2   6   8       17.97       17.91      6.43 o 
   3   6   8       36.65       36.69      5.52 o 
   4   6   8        5.42        3.90      4.71 o 
   5   6   8       61.72       61.43      6.47 o 
   6   6   8        7.72        6.28      5.36 o 
   7   6   8       18.19       18.03      8.00 o 
   8   6   8        0.23        2.32      7.42 o 
   9   6   8       44.21       43.81      8.52 o 
  -8   7   8        0.19       -5.16      7.54 o 
  -7   7   8       11.29       11.65      6.95 o 
  -6   7   8       50.65       50.86      8.63 o 
  -5   7   8        2.37        1.88      7.41 o 
  -4   7   8       79.94       91.58      9.79 o 
  -3   7   8       53.54       41.61      8.31 o 
  -2   7   8       24.23       32.42      7.25 o 
  -1   7   8        5.60        7.74      5.20 o 
   0   7   8        4.93        4.00      6.24 o 
   1   7   8       31.39       28.63      7.38 o 
   2   7   8        4.97        2.97      6.65 o 
   3   7   8       94.63      101.20      7.85 o 
   4   7   8      197.92      205.80     11.36 o 
   5   7   8       16.54        9.56      5.76 o 
   6   7   8       16.55       27.74      5.82 o 
   7   7   8       57.41       46.16      8.62 o 
  -5   8   8       15.51       21.47      7.59 o 
  -4   8   8        0.24       -5.47      7.70 o 
  -3   8   8        0.50       -0.99      7.15 o 
  -2   8   8       50.32       66.66     13.13 o 
  -1   8   8        0.05        1.86      6.45 o 
   0   8   8      108.03      118.45     10.54 o 
   1   8   8       70.61       62.63      8.41 o 
   2   8   8       17.49       18.00      5.19 o 
   3   8   8        5.81        5.17      5.44 o 
   4   8   8        0.88       -0.21      5.84 o 
 -13   1   9        9.66       11.70      5.63 o 
 -12   1   9       32.23       32.61      5.67 o 
 -11   1   9       45.28       48.85      5.58 o 
 -10   1   9       44.67       51.06      4.12 o 
  -9   1   9      201.74      205.51      6.12 o 
  -8   1   9      152.30      131.27      5.21 o 
  -7   1   9       47.66       45.84      3.56 o 
  -6   1   9        4.07        3.03      2.41 o 
  -5   1   9       91.93       90.66      3.87 o 
  -4   1   9       48.58       48.33      2.66 o 
  -3   1   9       26.85       22.58      2.86 o 
  -2   1   9      155.22      171.87      4.35 o 
  -1   1   9     1073.98     1084.81     12.15 o 
   0   1   9       83.34       83.88      2.93 o 
   1   1   9        5.10        6.43      2.50 o 
   2   1   9       96.87       96.74      3.94 o 
   3   1   9       12.54       11.12      2.38 o 
   4   1   9       44.26       47.41      4.09 o 
   5   1   9       10.10        8.05      4.55 o 
   6   1   9       43.41       40.48      5.50 o 
   7   1   9      131.57      142.65      8.07 o 
   8   1   9        1.93        1.11      4.88 o 
   9   1   9      135.92      134.23      8.40 o 
  10   1   9        8.82        6.87      6.88 o 
  11   1   9        0.07        0.47      6.37 o 
  12   1   9        5.21        4.28      7.19 o 
 -12   2   9       87.47       86.78      6.94 o 
 -11   2   9        0.68        2.94      5.90 o 
 -10   2   9      120.24      137.76      7.27 o 
  -9   2   9       60.18       62.36      5.43 o 
  -8   2   9       37.65       43.74      4.87 o 
  -7   2   9        6.99        3.28      3.72 o 
  -6   2   9        5.63        1.63      3.58 o 
  -5   2   9        1.76        4.88      3.47 o 
  -4   2   9        6.42        5.41      3.36 o 
  -3   2   9      336.84      338.52      7.08 o 
  -2   2   9       13.15       16.40      2.36 o 
  -1   2   9       48.47       48.50      2.73 o 
   0   2   9        1.58        4.52      2.59 o 
   1   2   9       37.47       37.47      3.25 o 
   2   2   9        7.64        5.95      2.60 o 
   3   2   9        1.38        0.31      2.37 o 
   4   2   9      352.49      340.68      6.58 o 
   5   2   9        0.90        2.05      2.94 o 
   6   2   9        0.21       -0.86      3.03 o 
   7   2   9       56.12       49.13      4.34 o 
   8   2   9        1.38       -0.08      3.70 o 
   9   2   9       13.17       20.53      4.29 o 
  10   2   9        0.09        0.98      5.22 o 
  11   2   9        6.31       14.21      6.66 o 
  12   2   9       27.20       31.05      8.28 o 
 -12   3   9       20.02       16.34      7.35 o 
 -11   3   9        8.48        4.04      7.42 o 
 -10   3   9       10.10        7.11      5.20 o 
  -9   3   9       19.03       13.92      4.02 o 
  -8   3   9        0.04        0.75      3.94 o 
  -7   3   9        1.97        1.96      3.95 o 
  -6   3   9       92.67       88.77      5.80 o 
  -5   3   9       24.48       18.41      4.14 o 
  -4   3   9      136.03      132.40      4.91 o 
  -3   3   9      244.69      243.71      6.13 o 
  -2   3   9       31.58       27.73      3.14 o 
  -1   3   9       61.16       65.67      3.82 o 
   0   3   9        1.78        1.18      2.63 o 
   1   3   9        2.74        4.41      2.98 o 
   2   3   9       55.44       42.45      4.00 o 
   3   3   9        5.80        4.75      3.08 o 
   4   3   9        2.03        1.72      3.13 o 
   5   3   9       39.53       30.21      5.11 o 
   6   3   9        3.25        5.53      4.57 o 
   7   3   9       76.45       81.60      6.79 o 
   8   3   9        3.50        3.68      4.87 o 
   9   3   9      133.21      142.05      7.34 o 
  10   3   9       27.39       23.50      5.96 o 
  11   3   9        0.88        1.47      5.88 o 
 -11   4   9       38.18       25.72      7.91 o 
 -10   4   9        3.24        2.27      5.67 o 
  -9   4   9       70.42       51.65      5.95 o 
  -8   4   9        0.45        4.35      4.70 o 
  -7   4   9        0.24        1.13      4.56 o 
  -6   4   9        0.00        0.71      4.35 o 
  -5   4   9       20.44       37.18      5.62 o 
  -4   4   9       16.33        8.21      4.39 o 
  -3   4   9       72.22       77.93      6.32 o 
  -2   4   9      302.14      273.39      9.66 o 
  -1   4   9       51.30       41.63      5.52 o 
   0   4   9       25.97       22.81      5.16 o 
   1   4   9       34.80       30.47      4.89 o 
   2   4   9      506.10      514.30     17.31 o 
   3   4   9       28.96       37.48      5.27 o 
   4   4   9       34.51       33.55      4.09 o 
   5   4   9       71.83       59.76      4.88 o 
   6   4   9      264.76      250.34      9.80 o 
   7   4   9       96.97       88.80      6.05 o 
   8   4   9        5.00        8.36      4.41 o 
   9   4   9      787.39      808.43     15.85 o 
  10   4   9        7.52       11.44      5.61 o 
 -10   5   9      212.50      247.56     11.27 o 
  -9   5   9        0.04        2.33      6.05 o 
  -8   5   9       11.55       13.05      5.74 o 
  -7   5   9        5.46        8.20      4.63 o 
  -6   5   9        5.81        9.91      4.96 o 
  -5   5   9        1.70        2.55      5.61 o 
  -4   5   9       19.21       11.38      6.02 o 
  -3   5   9        4.31        1.13      5.31 o 
  -2   5   9       32.87       29.05      6.39 o 
  -1   5   9       63.94       55.73      6.13 o 
   0   5   9        1.29       -0.68      5.72 o 
   1   5   9        0.56       -0.27      5.32 o 
   2   5   9       48.99       38.35      7.23 o 
   3   5   9       12.04        9.69      5.69 o 
   4   5   9       26.81       23.24      6.07 o 
   5   5   9       13.28       22.17      6.26 o 
   6   5   9       63.52       52.33      6.98 o 
   7   5   9       36.27       40.39      6.61 o 
   8   5   9        2.70        2.34      5.66 o 
   9   5   9        0.61       -2.54      5.96 o 
  -9   6   9       24.10       22.22     11.10 o 
  -8   6   9       33.93       43.94      7.80 o 
  -7   6   9        1.09        3.16      7.55 o 
  -6   6   9       30.15       28.60      6.76 o 
  -5   6   9        5.93        6.82      6.81 o 
  -4   6   9        7.35        0.65      5.38 o 
  -3   6   9        1.06        2.41      6.37 o 
  -2   6   9       58.20       62.77      8.26 o 
  -1   6   9       25.81       27.50      5.72 o 
   0   6   9       46.02       47.84      7.88 o 
   1   6   9       19.98       10.22      6.05 o 
   2   6   9       17.62       12.95      6.19 o 
   3   6   9       74.12       69.39     12.29 o 
   4   6   9       11.66        8.03      5.79 o 
   5   6   9       20.63       12.81      5.08 o 
   6   6   9        3.72        3.53      7.54 o 
   7   6   9        0.59       -1.27      7.83 o 
   8   6   9       17.19       16.58      6.62 o 
  -6   7   9        6.69        7.56      8.13 o 
  -5   7   9       10.55       15.97      8.07 o 
  -4   7   9       28.55       19.95      8.15 o 
  -3   7   9      107.43       86.16      9.83 o 
  -2   7   9       47.18       44.93      8.29 o 
  -1   7   9       80.56       85.34      9.26 o 
   0   7   9      159.01      170.85     11.51 o 
   1   7   9        1.32       -2.86      7.36 o 
   2   7   9       51.80       52.49      9.00 o 
   3   7   9        0.64       -6.57      6.98 o 
   4   7   9       71.68       66.83      9.28 o 
   5   7   9       53.52       65.62      7.28 o 
   6   7   9       24.29       31.02      9.70 o 
  -2   8   9       10.39        8.66     11.86 o 
  -1   8   9       82.91       79.99      9.32 o 
   0   8   9       31.51       33.81      7.99 o 
   1   8   9       31.55       42.32      8.45 o 
 -12   0  10       37.51       33.70      8.31 o 
 -11   0  10       47.70       50.52      8.22 o 
 -10   0  10        5.43       11.55      7.33 o 
  -9   0  10       13.44        7.08      6.51 o 
  -8   0  10       64.82       55.79      7.94 o 
  -7   0  10      205.00      192.10     11.01 o 
  -6   0  10       52.06       65.39      5.13 o 
  -5   0  10      251.76      282.64      8.12 o 
  -4   0  10       88.67       90.12      4.96 o 
  -3   0  10      143.91      152.24      5.66 o 
  -2   0  10     2477.23     2573.45     45.48 o 
  -1   0  10      573.37      637.49     18.91 o 
   0   0  10     1760.90     1839.07     28.25 o 
   1   0  10      376.02      367.47     13.77 o 
   2   0  10       91.09       90.54      8.37 o 
   3   0  10       29.46       20.76      6.50 o 
   4   0  10      287.83      312.02     13.67 o 
   5   0  10     1161.83     1180.46     24.19 o 
   6   0  10        3.26        3.15      9.37 o 
   7   0  10      331.93      338.84     20.87 o 
   8   0  10       80.91       76.46     13.01 o 
   9   0  10        0.88        1.43      8.59 o 
  10   0  10       31.91       36.38     10.86 o 
  11   0  10        0.16       -1.57     10.64 o 
 -12   1  10       19.76       22.97      6.68 o 
 -11   1  10       21.12       18.61      5.34 o 
 -10   1  10       52.77       40.62      5.42 o 
  -9   1  10       30.67       34.30      4.30 o 
  -8   1  10       14.41       13.01      3.89 o 
  -7   1  10      493.60      502.77      9.74 o 
  -6   1  10      115.71      105.36      5.09 o 
  -5   1  10      150.83      156.64      5.41 o 
  -4   1  10      391.53      373.27      7.54 o 
  -3   1  10        4.21        4.37      2.23 o 
  -2   1  10        1.75        0.99      2.38 o 
  -1   1  10       83.02       82.43      4.49 o 
   0   1  10      922.54      975.90     13.75 o 
   1   1  10      197.69      198.43      5.92 o 
   2   1  10       16.97       12.01      3.74 o 
   3   1  10       30.05       33.05      4.13 o 
   4   1  10      215.86      239.59      9.44 o 
   5   1  10      110.51       92.83      7.16 o 
   6   1  10        8.91        9.72      4.77 o 
   7   1  10        1.08       -1.47      4.89 o 
   8   1  10        0.81        0.86      5.22 o 
   9   1  10       66.71       82.00      9.09 o 
  10   1  10       17.23       10.18      6.54 o 
  11   1  10        0.87        2.58      7.34 o 
 -11   2  10      112.11      121.46      7.75 o 
 -10   2  10        1.90        4.19      4.69 o 
  -9   2  10      100.66       89.28      6.19 o 
  -8   2  10       24.14       22.59      4.48 o 
  -7   2  10       10.55        7.97      3.92 o 
  -6   2  10        0.01        0.10      3.76 o 
  -5   2  10        1.32        2.21      3.38 o 
  -4   2  10       19.99       16.67      2.63 o 
  -3   2  10      163.58      150.45      4.63 o 
  -2   2  10       23.50       22.95      3.25 o 
  -1   2  10       34.80       28.07      3.48 o 
   0   2  10      149.36      137.55      5.17 o 
   1   2  10       17.86       15.56      2.83 o 
   2   2  10       96.66       88.19      4.23 o 
   3   2  10      144.47      138.40      5.91 o 
   4   2  10        5.12        3.80      4.30 o 
   5   2  10      107.41      112.02      7.51 o 
   6   2  10       44.21       42.60      5.87 o 
   7   2  10       29.29       28.51      5.42 o 
   8   2  10        0.08        2.39      5.11 o 
   9   2  10       48.61       54.36      6.74 o 
  10   2  10      105.57      110.71     11.00 o 
  11   2  10        1.38        5.49      7.40 o 
 -11   3  10       65.46       66.89      8.47 o 
 -10   3  10        0.55        1.44      4.86 o 
  -9   3  10       36.35       26.84      5.14 o 
  -8   3  10       81.67       81.26      6.66 o 
  -7   3  10       56.97       49.83      5.13 o 
  -6   3  10       64.94       57.30      5.21 o 
  -5   3  10       46.37       49.01      4.93 o 
  -4   3  10      236.78      216.37      7.78 o 
  -3   3  10        6.11        5.69      3.61 o 
  -2   3  10      213.53      206.30      7.35 o 
  -1   3  10       15.26        9.94      3.85 o 
   0   3  10      151.99      160.10      5.49 o 
   1   3  10       40.19       31.85      3.88 o 
   2   3  10      289.68      273.55      7.72 o 
   3   3  10        3.61        5.08      3.31 o 
   4   3  10        1.00       -0.47      4.13 o 
   5   3  10       22.79       20.63      5.01 o 
   6   3  10      155.31      171.80      8.80 o 
   7   3  10      235.26      255.45     10.64 o 
   8   3  10       37.14       34.39      5.79 o 
   9   3  10      340.91      340.08     16.05 o 
  10   3  10       66.63       81.96     10.85 o 
 -10   4  10        0.21       -0.05      6.49 o 
  -9   4  10       50.60       48.54      6.36 o 
  -8   4  10       80.38       87.05      7.33 o 
  -7   4  10        7.09        5.28      5.02 o 
  -6   4  10        0.23        0.37      4.95 o 
  -5   4  10       58.76       49.24      6.11 o 
  -4   4  10        4.45       -0.70      4.58 o 
  -3   4  10       43.23       40.40      6.17 o 
  -2   4  10        4.46        8.13      4.43 o 
  -1   4  10       17.80       17.71      4.79 o 
   0   4  10       29.15       19.59      4.63 o 
   1   4  10       20.88       33.58      5.51 o 
   2   4  10      227.65      225.66      9.41 o 
   3   4  10      190.14      168.85      8.63 o 
   4   4  10       95.71       87.82      7.05 o 
   5   4  10        1.29        1.99      6.67 o 
   6   4  10       25.79       16.86      6.48 o 
   7   4  10       27.62       27.15      7.26 o 
   8   4  10        0.12       -5.79      6.32 o 
   9   4  10       16.65       18.30      7.41 o 
  -9   5  10        4.54        8.46      6.77 o 
  -8   5  10        9.74        4.26      5.88 o 
  -7   5  10        1.67        2.97      5.53 o 
  -6   5  10        0.51       -1.05      5.31 o 
  -5   5  10       51.22       50.84      6.38 o 
  -4   5  10       35.97       37.12      5.51 o 
  -3   5  10       50.27       50.77      6.03 o 
  -2   5  10       70.93       52.04      6.08 o 
  -1   5  10       18.25       18.74      5.32 o 
   0   5  10        7.94       11.98      5.35 o 
   1   5  10       16.04       15.71      5.07 o 
   2   5  10        0.74       -1.94      5.16 o 
   3   5  10       27.26       25.30      5.52 o 
   4   5  10        1.33        0.37      4.50 o 
   5   5  10       16.06       10.32      5.09 o 
   6   5  10        0.00       -1.88     10.24 o 
   7   5  10        1.63        0.11      7.28 o 
   8   5  10      133.84      155.78     17.43 o 
  -7   6  10        0.10        0.72      5.90 o 
  -6   6  10        2.66        0.50      6.66 o 
  -5   6  10        0.57       -0.23      7.58 o 
  -4   6  10        9.82        3.78      7.83 o 
  -3   6  10       22.50       28.42      6.87 o 
  -2   6  10       16.55       14.84      5.03 o 
  -1   6  10        9.95        9.89      6.44 o 
   0   6  10       70.72       83.46     11.24 o 
   1   6  10       10.25       10.01      6.41 o 
   2   6  10        0.70        0.03      5.81 o 
   3   6  10       34.39       29.55      6.47 o 
   4   6  10        7.25        9.77      6.27 o 
   5   6  10       34.90       29.36      6.07 o 
   6   6  10        7.13       10.04      7.25 o 
  -4   7  10        7.94        8.50      7.74 o 
  -3   7  10       11.86        8.62      7.20 o 
  -2   7  10       12.75       13.42      6.55 o 
  -1   7  10       64.73       77.70      8.93 o 
   0   7  10        2.04        5.53      7.76 o 
   1   7  10       38.27       45.68      8.35 o 
   2   7  10        0.00        0.47      7.47 o 
   3   7  10       18.56       13.88      7.75 o 
 -10   1  11        5.40        5.56      5.24 o 
  -9   1  11       24.51       28.94      4.63 o 
  -8   1  11       11.14        3.72      4.49 o 
  -7   1  11       49.06       38.69      4.64 o 
  -6   1  11        2.45       -2.15      3.79 o 
  -5   1  11        9.01        9.83      3.65 o 
  -4   1  11       53.62       57.66      6.00 o 
  -3   1  11       11.18        4.11      3.48 o 
  -2   1  11       10.09       10.18      3.28 o 
  -1   1  11      179.52      179.14      7.22 o 
   0   1  11       77.95       70.03      5.22 o 
   1   1  11        0.02        2.07      3.74 o 
   2   1  11       15.18       10.81      3.83 o 
   3   1  11       17.15       16.09      5.23 o 
   4   1  11       14.50        9.63      5.08 o 
   5   1  11      131.32      120.00      8.15 o 
   6   1  11       84.39       73.21      7.13 o 
   7   1  11       24.91       30.11      6.16 o 
   8   1  11        0.09       -0.69      5.41 o 
   9   1  11        1.05       -6.52      6.52 o 
  10   1  11        4.58        1.83      8.52 o 
 -10   2  11       22.90       19.97      6.31 o 
  -9   2  11       60.33       51.96      6.96 o 
  -8   2  11       18.55       20.04      4.64 o 
  -7   2  11       19.41       18.18      4.10 o 
  -6   2  11        0.71        0.12      3.90 o 
  -5   2  11       20.93       25.87      4.14 o 
  -4   2  11       32.64       28.26      4.30 o 
  -3   2  11       86.00       94.10      4.74 o 
  -2   2  11      304.26      289.62      8.38 o 
  -1   2  11       65.61       57.32      4.21 o 
   0   2  11      141.51      154.73      6.82 o 
   1   2  11       34.67       34.80      4.22 o 
   2   2  11       18.66       14.17      3.91 o 
   3   2  11       19.43       16.54      4.54 o 
   4   2  11       55.52       53.19      5.85 o 
   5   2  11        5.30        2.82      5.07 o 
   6   2  11       35.18       26.63      5.60 o 
   7   2  11       51.20       48.37      6.72 o 
   8   2  11       81.55       70.01      7.39 o 
   9   2  11       30.18       29.13      5.88 o 
  -9   3  11       20.19       20.32      5.51 o 
  -8   3  11       42.05       43.05      5.53 o 
  -7   3  11        8.42        7.28      4.41 o 
  -6   3  11       77.73       83.79      6.11 o 
  -5   3  11        0.05       -1.49      3.98 o 
  -4   3  11       85.45       79.92      5.63 o 
  -3   3  11       27.66       22.00      4.40 o 
  -2   3  11        0.00       -0.62      3.76 o 
  -1   3  11       28.70       29.15      4.20 o 
   0   3  11        0.61       -0.85      3.66 o 
   1   3  11       53.87       59.53      8.90 o 
   2   3  11       13.48       16.18      7.18 o 
   3   3  11       56.45       54.76      8.38 o 
   4   3  11       27.12       24.68      7.01 o 
   5   3  11        0.03       -2.91      7.06 o 
   6   3  11        3.26        3.25      6.89 o 
   7   3  11        0.10        0.23      5.38 o 
   8   3  11      102.98      107.47      7.95 o 
   9   3  11       12.39       17.03      5.88 o 
  -8   4  11       19.19       23.54      6.26 o 
  -7   4  11       24.42       25.27      5.56 o 
  -6   4  11       84.09       85.70      7.16 o 
  -5   4  11        0.04        1.84      4.94 o 
  -4   4  11      111.25      124.17      9.79 o 
  -3   4  11       36.14       40.27      5.41 o 
  -2   4  11       96.97      108.12      6.39 o 
  -1   4  11       71.75       76.13      6.73 o 
   0   4  11        3.55        3.25      4.74 o 
   1   4  11        3.33        1.02      4.95 o 
   2   4  11        6.39        9.02      7.02 o 
   3   4  11        3.89        5.09      7.11 o 
   4   4  11       12.49       17.95      7.32 o 
   5   4  11        1.65       -4.97      7.47 o 
   6   4  11        0.13       -3.46      7.84 o 
   7   4  11        2.89        2.72      8.14 o 
   8   4  11        8.64        2.45      8.60 o 
  -7   5  11       36.93       51.71      6.83 o 
  -6   5  11        0.03       -1.81      5.90 o 
  -5   5  11       24.67       25.38      5.50 o 
  -4   5  11       11.43       17.63      5.26 o 
  -3   5  11        1.31       -0.31      5.30 o 
  -2   5  11        0.55        0.22      4.46 o 
  -1   5  11       19.34       25.27      5.35 o 
   0   5  11        4.29        2.62      5.36 o 
   1   5  11        1.36        1.29      5.33 o 
   2   5  11       12.04        5.45      5.80 o 
   3   5  11       18.60        8.34      9.29 o 
   4   5  11       11.45        4.75      6.87 o 
   5   5  11        5.75        6.95      6.68 o 
   6   5  11       58.81       70.42      9.74 o 
  -4   6  11       64.76       74.39      7.72 o 
  -3   6  11       12.51       14.00      5.90 o 
  -2   6  11        3.90        2.21      6.58 o 
  -1   6  11        5.48        7.07      6.33 o 
   0   6  11       25.25       42.31      6.63 o 
   1   6  11        0.19        0.95      5.94 o 
   2   6  11        1.34        3.90      6.42 o 
   3   6  11        0.18       15.89     11.41 o 
   4   6  11        0.21       -3.43      9.47 o 
  -9   0  12       36.38       39.06      8.26 o 
  -8   0  12      106.92       92.30      9.25 o 
  -7   0  12       49.21       47.15     12.43 o 
  -6   0  12        8.63        8.60     11.14 o 
  -5   0  12      152.43      132.13     15.83 o 
  -4   0  12       19.89       24.22      5.67 o 
  -3   0  12        0.14       -0.39      6.08 o 
  -2   0  12       56.32       62.37      8.04 o 
  -1   0  12     1399.54     1474.66     28.41 o 
   0   0  12       75.77       92.67      9.55 o 
   1   0  12       12.92       12.08      6.07 o 
   2   0  12      112.57      114.91     10.27 o 
   3   0  12       30.90       37.56      9.61 o 
   4   0  12        1.58        0.64      7.74 o 
   5   0  12        0.48        2.10      7.98 o 
   6   0  12       85.81       77.58     11.95 o 
   7   0  12       14.01        9.16      9.94 o 
   8   0  12       14.74       25.29     11.46 o 
  -9   1  12        4.48        1.28      6.26 o 
  -8   1  12       24.01       30.46      5.45 o 
  -7   1  12        0.81       -3.57      5.54 o 
  -6   1  12       15.21       16.58      5.01 o 
  -5   1  12        0.00       -3.21      6.45 o 
  -4   1  12        1.02        0.70      4.83 o 
  -3   1  12      232.92      248.77     10.66 o 
  -2   1  12       15.15       14.21      4.38 o 
  -1   1  12      104.73      107.93      6.56 o 
   0   1  12      217.75      225.08      8.33 o 
   1   1  12        3.50        0.41      3.98 o 
   2   1  12       42.38       39.25      5.65 o 
   3   1  12        0.01        0.57      4.69 o 
   4   1  12      295.21      326.33     14.88 o 
   5   1  12        3.56        5.23      4.87 o 
   6   1  12       29.74       24.78      5.95 o 
   7   1  12      105.08      114.47      8.37 o 
   8   1  12        0.00       -3.54      7.45 o 
  -8   2  12       12.74       19.56      5.91 o 
  -7   2  12        0.26       -0.74      6.23 o 
  -6   2  12        3.26        1.51      5.37 o 
  -5   2  12        0.14       -1.95      4.79 o 
  -4   2  12       78.20       86.71      9.78 o 
  -3   2  12        1.49       -1.86      5.25 o 
  -2   2  12        0.01        0.24      4.75 o 
  -1   2  12       70.03       78.57      7.04 o 
   0   2  12        6.21       13.72      5.21 o 
   1   2  12       64.90       61.33      8.51 o 
   2   2  12        2.08        2.24      4.77 o 
   3   2  12       33.75       33.04      5.71 o 
   4   2  12      139.81      133.13      8.42 o 
   5   2  12        5.49        8.51      5.38 o 
   6   2  12      118.03      134.41      8.75 o 
   7   2  12       39.65       39.48      6.01 o 
  -7   3  12        8.80       11.67      5.94 o 
  -6   3  12        0.64       -0.86      6.33 o 
  -5   3  12        0.05        0.37      5.56 o 
  -4   3  12       90.38      118.15      7.99 o 
  -3   3  12      100.57      120.81      8.50 o 
  -2   3  12        0.00        3.43      5.35 o 
  -1   3  12       16.02       26.10      6.18 o 
   0   3  12       77.00       82.31      7.44 o 
   1   3  12       36.66       28.54      8.63 o 
   2   3  12      114.69      119.07     10.92 o 
   3   3  12        2.56       -2.54      7.37 o 
   4   3  12        1.25        1.98      7.55 o 
   5   3  12       37.02       29.93      7.82 o 
   6   3  12       19.55       10.55      6.72 o 
   7   3  12       89.23      100.57     10.96 o 
  -6   4  12        7.96        4.95      6.01 o 
  -5   4  12       73.54       77.36      6.93 o 
  -4   4  12        2.16        3.47      5.32 o 
  -3   4  12        7.60        3.66      4.84 o 
  -2   4  12       41.80       38.75      8.55 o 
  -1   4  12       56.37       61.61      9.56 o 
   0   4  12        5.60        4.43      6.79 o 
   1   4  12        0.28       -6.38      7.05 o 
   2   4  12        1.05        4.28      7.83 o 
   3   4  12        0.70       -1.57      6.83 o 
   4   4  12        0.14        2.78      6.79 o 
   5   4  12        0.00        2.57      6.76 o 
  -4   5  12        0.19        0.53      6.23 o 
  -3   5  12        1.75        1.96      5.36 o 
  -2   5  12       22.71       20.13      6.10 o 
  -1   5  12       62.50       83.09     10.83 o 
   0   5  12       18.28       14.01      7.30 o 
   1   5  12        9.50        9.95      7.55 o 
   2   5  12        0.52        4.52      7.76 o 
   3   5  12        0.01        4.52      7.48 o 
  -6   1  13        8.55        3.34      7.58 o 
  -5   1  13        0.04       -0.74      6.89 o 
  -4   1  13        3.89        5.33      5.83 o 
  -3   1  13        5.75        8.34      5.43 o 
  -2   1  13       54.12       41.39      6.27 o 
  -1   1  13       12.88       13.95      4.46 o 
   0   1  13      141.34      161.16      7.51 o 
   1   1  13        7.00        4.90      4.99 o 
   2   1  13        2.09        2.40      5.21 o 
   3   1  13        5.71        3.82      5.51 o 
   4   1  13        3.51        3.23      5.65 o 
   5   1  13       92.24       72.15     13.34 o 
   6   1  13       12.77       10.94      6.23 o 
  -6   2  13        3.32        3.34      8.62 o 
  -5   2  13        5.56        2.77      7.52 o 
  -4   2  13        0.05       -3.45      5.77 o 
  -3   2  13       11.00       10.66      5.79 o 
  -2   2  13       16.91        9.48      5.55 o 
  -1   2  13        0.18       -0.79      5.84 o 
   0   2  13       39.85       33.58     11.09 o 
   1   2  13        4.96        5.68      7.47 o 
   2   2  13        3.67        4.94      6.90 o 
   3   2  13        0.06       -0.18      6.65 o 
   4   2  13       34.58       31.94      8.25 o 
   5   2  13       16.88        8.53      8.02 o 
  -5   3  13        0.64        4.72      7.76 o 
  -4   3  13        4.74        3.15      6.32 o 
  -3   3  13        4.41        8.66      5.92 o 
  -2   3  13      110.82      123.70      8.95 o 
  -1   3  13       71.72       79.17     11.13 o 
   0   3  13        1.97       -0.10      7.44 o 
   1   3  13       58.49       61.63      9.23 o 
   2   3  13        6.88       11.90      8.28 o 
   3   3  13        6.91        3.88      7.18 o 
   4   3  13        2.08       -4.39      8.23 o 
  -2   4  13      335.84      387.72     18.44 o 
  -1   4  13        0.05        0.12      7.49 o 
   0   4  13        0.20       -0.51      8.24 o 
   1   4  13        0.85        1.64      8.24 o 
  -3   0  14        0.10       -2.70      6.83 o 
  -2   0  14       30.71       28.71      7.19 o 
  -1   0  14        2.39       -3.59      6.91 o 
   0   0  14       26.15       14.22     10.23 o 
   1   0  14       65.15       62.79     11.64 o 
   2   0  14       35.36       28.94     10.42 o 
  -2   1  14       16.25        5.39      6.24 o 
  -1   1  14        5.98        3.07      8.17 o 
   0   1  14       26.71       21.45      8.29 o 
   1   1  14       28.45       21.91      7.62 o 
                                                 
